# Supplementary material for: Genomic insights into the functional and metabolic versatility of gut microbiome Anaerostipes species
Source: Microb Genom. 2026 Feb 9;12(2):001617. doi: 10.1099/mgen.0.001617 (PMC12888040; doi:10.1099/mgen.0.001617)
Supplement: Uncited Supplementary Material 2. [file mgen-12-01617-s002.xlsx]

## Sheet: Supplementary_table1
Supplementary table1 (Table S1): Quality statistics and basic information on the 126 Anaerostipes genomes
genome_name	species	host	isolate_or_metagenome	cluster	healthy_or_unhealthy	geographic_region	BioProject	BioSampleID	Strain	Reference	#_contigs	Contig _N50	Contig _L50	GC_percent	Genome_coverage	assembly_level	Completeness(CheckManalysis)	Contamination (CheckManalysis)
CM01_24_S247	hadrus	human	isolate	A	healthy	USA: South Carolina	PRJNA1241798	SAMN47657271	CM01_24	This study	70	92606	13	37.1	97.582	contig	99.3289	2.01342		The yellow color box indicates that value was not stated in the NCBI pages so value added through analysis (checkM) done in the manuscript
CM02_14_S245	hadrus	human	isolate	A	healthy	USA: South Carolina	PRJNA1241798	SAMN47657272	CM02_14	This study	99	92054	11	37.14	98.2851	contig	99.3289	3.37668
CM02_2_S14	hadrus	human	isolate	A	healthy	USA: South Carolina	PRJNA1241798	SAMN47657273	CM02_2	This study	68	103019	11	37.06	97.3672	contig	99.3289	3.3557
CM02_5_S246	hadrus	human	isolate	A	healthy	USA: South Carolina	PRJNA1241798	SAMN47657274	CM02_5	This study	61	103113	10	36.9	93.6039	contig	99.3289	2.01342
CM02_91_S238	caccae	human	isolate	B	healthy	USA: South Carolina	PRJNA1241798	SAMN47657275	CM02_91	This study	15	616413	2	44.34	95.4545	contig	99.3289	4.02685
CM03_34_S239	caccae	human	isolate	B	healthy	USA: South Carolina	PRJNA1241798	SAMN47657276	CM03_34	This study	15	616414	2	44.35	95.2381	contig	99.3289	4.02685
CM03_42_S4	hadrus	human	isolate	A	healthy	USA: South Carolina	PRJNA1241798	SAMN47657277	CM03_42	This study	59	116843	8	36.83	95.729	contig	99.3289	3.57942
CM03_47_S15	hadrus	human	isolate	A	healthy	USA: South Carolina	PRJNA1241798	SAMN47657278	CM03_47	This study	108	73639	13	37.15	98.3196	contig	99.3289	3.37668
CM03_84_S248	hadrus	human	isolate	A	healthy	USA: South Carolina	PRJNA1241798	SAMN47657279	CM03_84	This study	100	92054	12	37.14	98.8549	contig	99.3289	3.37668
CM06_11_S6	hadrus	human	isolate	A	healthy	USA: South Carolina	PRJNA1241798	SAMN47657280	CM06_11	This study	71	114881	10	36.74	96.9793	contig	99.3289	2.68456
CM06_28_S240	caccae	human	isolate	B	healthy	USA: South Carolina	PRJNA1241798	SAMN47657281	CM06_28	This study	26	368858	4	44.32	96.8627	contig	99.3289	4.02685
CM06_29_S244	hadrus	human	isolate	A	healthy	USA: South Carolina	PRJNA1241798	SAMN47657282	CM06_29	This study	79	109021	11	36.68	96.9468	contig	99.3289	2.68456
CM06_64_S241	caccae	human	isolate	B	healthy	USA: South Carolina	PRJNA1241798	SAMN47657283	CM06_64	This study	26	368857	4	44.32	97.0161	contig	99.3289	4.02685
CM07_26_S11	hadrus	human	isolate	A	healthy	USA: South Carolina	PRJNA1241798	SAMN47657284	CM07_26	This study	49	195671	5	36.95	98.0127	contig	99.3289	2.01342
CM07_31_S12	hadrus	human	isolate	A	healthy	USA: South Carolina	PRJNA1241798	SAMN47657285	CM07_31	This study	45	183618	6	36.87	95.9466	contig	99.3289	2.01342
CM1_23_S50	hadrus	human	isolate	A	healthy	USA: South Carolina	PRJNA1241798	SAMN47657286	CM1_23	This study	45	124649	7	37.16	96.217	contig	99.3289	2.01342
CM1_26_S52	hadrus	human	isolate	A	healthy	USA: South Carolina	PRJNA1241798	SAMN47657287	CM1_26	This study	45	136203	6	36.96	96.7923	contig	99.3289	2.68456
CM1_30_S215	hadrus	human	isolate	A	healthy	USA: South Carolina	PRJNA1241798	SAMN47657288	CM1_30	This study	74	79125	13	37.1	94.0361	contig	99.3289	2.01342
CM7_52_S47	hadrus	human	isolate	A	healthy	USA: South Carolina	PRJNA1241798	SAMN47657289	CM7_52	This study	39	216678	5	36.95	95.7436	contig	99.3289	2.01342
CM7_69_S49	hadrus	human	isolate	A	healthy	USA: South Carolina	PRJNA1241798	SAMN47657290	CM7_69	This study	47	147702	6	36.96	98.079	contig	99.3289	3.52349
CM7_88B_S63	hadrus	human	isolate	A	healthy	USA: South Carolina	PRJNA1241798	SAMN47657291	CM7_88B	This study	79	80003	14	37.1	96.7382	contig	99.3289	2.01342
GCA_003434455.1_ASM343445v1_genomic	hominis	human	isolate	B	NA	China: Shenzhen	PRJNA482748	SAMN09734888	AM21-16	Zou, Y., Xue, W., Luo, G. et al. 1,520 reference genomes from cultivated human gut bacteria enable functional microbiome analyses. Nat Biotechnol 37, 179–185 (2019). https://doi.org/10.1038/s41587-018-0008-8	97	86.8 kb	10	44	100.0x	scaffold	99.3289	3.3557
GCA_008679275.1_ASM867927v1_genomic	hadrus	human	metagenome	A	healthy	Japan	PRJNA362284	SAMN06546903	LMAG:99	Suzuki Y, Nishijima S, Furuta Y, Yoshimura J, Suda W, Oshima K, Hattori M, Morishita S. Long-read metagenomic exploration of extrachromosomal mobile genetic elements in the human gut. Microbiome. 2019 Aug 27;7(1):119. doi: 10.1186/s40168-019-0737-z. PMID: 31455406; PMCID: PMC6712665.	1	3 Mb	1	37	40.0x	contig	99.3289	2.01342
GCA_008680515.1_ASM868051v1_genomic	hadrus	human	metagenome	A	healthy	Japan	PRJNA362284	SAMN06546841	LMAG:37	Suzuki Y, Nishijima S, Furuta Y, Yoshimura J, Suda W, Oshima K, Hattori M, Morishita S. Long-read metagenomic exploration of extrachromosomal mobile genetic elements in the human gut. Microbiome. 2019 Aug 27;7(1):119. doi: 10.1186/s40168-019-0737-z. PMID: 31455406; PMCID: PMC6712665.	14	404.9 kb	2	37.5	27.3x	contig	94.9664	2.01342
GCA_008680995.1_ASM868099v1_genomic	hadrus	human	metagenome	A	healthy	Japan	PRJNA362284	SAMN06546815	LMAG:11	Suzuki Y, Nishijima S, Furuta Y, Yoshimura J, Suda W, Oshima K, Hattori M, Morishita S. Long-read metagenomic exploration of extrachromosomal mobile genetic elements in the human gut. Microbiome. 2019 Aug 27;7(1):119. doi: 10.1186/s40168-019-0737-z. PMID: 31455406; PMCID: PMC6712665.	5	833.3 kb	2	37	148.7x	contig	98.6577	2.34899
GCA_014866065.1_ASM1486606v1_genomic	hadrus	human	metagenome	A	unhealthy	Australia: Newcastle	PRJNA562766	SAMN12905100	COPD153	Bowerman KL, Rehman SF, Vaughan A, Lachner N, Budden KF, Kim RY, Wood DLA, Gellatly SL, Shukla SD, Wood LG, Yang IA, Wark PA, Hugenholtz P, Hansbro PM. Disease-associated gut microbiome and metabolome changes in patients with chronic obstructive pulmonary disease. Nat Commun. 2020 Nov 18;11(1):5886. doi: 10.1038/s41467-020-19701-0. PMID: 33208745; PMCID: PMC7676259.	120	41.3 kb	22	37.5	13.8x	contig	98.6577	2.90828
GCA_017850655.1_ASM1785065v1_genomic	hadrus	human	metagenome	A	NA	Japan	PRJNA692334	SAMN17614291	BBSGM-G02-122	Arikawa, K., Ide, K., Kogawa, M. et al. Recovery of strain-resolved genomes from human microbiome through an integration framework of single-cell genomics and metagenomics. Microbiome 9, 202 (2021). https://doi.org/10.1186/s40168-021-01152-4	85	73.8 kb	15	38	176.0x	contig	99.3289	6.04027
GCA_017851275.1_ASM1785127v1_genomic	hadrus	human	metagenome	A	NA	Japan	PRJNA692334	SAMN17614261	BBSGM-G01-112	Arikawa, K., Ide, K., Kogawa, M. et al. Recovery of strain-resolved genomes from human microbiome through an integration framework of single-cell genomics and metagenomics. Microbiome 9, 202 (2021). https://doi.org/10.1186/s40168-021-01152-4	113	64.9 kb	17	37	147.0x	contig	99.3289	2.68456
GCA_017888015.1_ASM1788801v1_genomic	butyraticus	chicken	metagenome	C	healthy	Austria: Lower Austria	PRJNA715658	SAMN18359825	MAG.272	Segura-Wang M, Grabner N, Koestelbauer A, Klose V, Ghanbari M. Genome-Resolved Metagenomics of the Chicken Gut Microbiome. Front Microbiol. 2021 Aug 16;12:726923. doi: 10.3389/fmicb.2021.726923. PMID: 34484168; PMCID: PMC8415551.	95	56.8 kb	16	43	24.4x	contig	94.83	1.96
GCA_018364275.1_ASM1836427v1_genomic	hominis	human	metagenome	B	healthy	USA: Pittsburgh, Magee-Womens Hospital of UPMC	PRJNA698986	SAMN17800965	L3_114_360G1_dasL3_114_360G1_concoct_12	Yue Clare Lou, Matthew R. Olm, Spencer Diamond, Alexander Crits-Christoph, Brian A. Firek, Robyn Baker, Michael J. Morowitz, Jillian F. Banfield, Infant gut strain persistence is associated with maternal origin, phylogeny, and traits including surface adhesion and iron acquisition,Cell Reports Medicine,Volume 2, Issue 9,2021,100393,ISSN 2666-3791,https://doi.org/10.1016/j.xcrm.2021.100393.	70	76.2 kb	12	44	5.2x	contig	98.44	2.71
GCA_018365775.1_ASM1836577v1_genomic	hadrus	human	metagenome	A	healthy	USA: Pittsburgh, Magee-Womens Hospital of UPMC	PRJNA698986	SAMN17800890	L3_129_000G1_dasL3_129_000G1_concoct_44	Yue Clare Lou, Matthew R. Olm, Spencer Diamond, Alexander Crits-Christoph, Brian A. Firek, Robyn Baker, Michael J. Morowitz, Jillian F. Banfield, Infant gut strain persistence is associated with maternal origin, phylogeny, and traits including surface adhesion and iron acquisition,Cell Reports Medicine,Volume 2, Issue 9,2021,100393,ISSN 2666-3791,https://doi.org/10.1016/j.xcrm.2021.100393.	65	56.3 kb	15	37	157.4x	contig	98.6577	0.671141
GCA_018375095.1_ASM1837509v1_genomic	caccae	human	metagenome	B	healthy	USA: Pittsburgh, Magee-Womens Hospital of UPMC	PRJNA698986	SAMN17801423	L2_039_121G1_dasL2_039_121G1_metabat.metabat.17_sub	Yue Clare Lou, Matthew R. Olm, Spencer Diamond, Alexander Crits-Christoph, Brian A. Firek, Robyn Baker, Michael J. Morowitz, Jillian F. Banfield, Infant gut strain persistence is associated with maternal origin, phylogeny, and traits including surface adhesion and iron acquisition,Cell Reports Medicine,Volume 2, Issue 9,2021,100393,ISSN 2666-3791,https://doi.org/10.1016/j.xcrm.2021.100393.	45	321.6 kb	4	44.5	50.1x	contig	98.44	3.33
GCA_018381315.1_ASM1838131v1_genomic	sp018381315	human	metagenome	B	healthy	USA: Pittsburgh, Magee-Womens Hospital of UPMC	PRJNA698986	SAMN17801118	L2_037_371G1_dasL2_037_371G1_maxbin2.maxbin.035	Yue Clare Lou, Matthew R. Olm, Spencer Diamond, Alexander Crits-Christoph, Brian A. Firek, Robyn Baker, Michael J. Morowitz, Jillian F. Banfield, Infant gut strain persistence is associated with maternal origin, phylogeny, and traits including surface adhesion and iron acquisition,Cell Reports Medicine,Volume 2, Issue 9,2021,100393,ISSN 2666-3791,https://doi.org/10.1016/j.xcrm.2021.100393.	65	139.3 kb	8	43.5	16.1x	contig	97.63	3.33
GCA_019114985.1_ASM1911498v1_genomic	excrementavium	chicken	metagenome	C	healthy	United Kingdom	PRJNA543206	SAMN15816615	CHK191-13928	Gilroy R, Ravi A, Getino M, Pursley I, Horton DL, Alikhan NF, Baker D, Gharbi K, Hall N, Watson M, Adriaenssens EM, Foster-Nyarko E, Jarju S, Secka A, Antonio M, Oren A, Chaudhuri RR, La Ragione R, Hildebrand F, Pallen MJ. Extensive microbial diversity within the chicken gut microbiome revealed by metagenomics and culture. PeerJ. 2021 Apr 6;9:e10941. doi: 10.7717/peerj.10941. PMID: 33868800; PMCI…	40	103.7 kb	9	41.5	46551.0x	contig	95.7494	2.01342
GCA_019119895.1_ASM1911989v1_genomic	avistercoris	chicken	metagenome	C	healthy	United Kingdom	PRJNA543206	SAMN15816634	ChiSjej3B21-8574	Gilroy R, Ravi A, Getino M, Pursley I, Horton DL, Alikhan NF, Baker D, Gharbi K, Hall N, Watson M, Adriaenssens EM, Foster-Nyarko E, Jarju S, Secka A, Antonio M, Oren A, Chaudhuri RR, La Ragione R, Hildebrand F, Pallen MJ. Extensive microbial diversity within the chicken gut microbiome revealed by metagenomics and culture. PeerJ. 2021 Apr 6;9:e10941. doi: 10.7717/peerj.10941. PMID: 33868800; PMCI…	49	91.9 kb	10	44	34822.5x	contig	99.3289	3.52349
GCA_900066705.1_14207_7_32_genomic	sp900066705	human	metagenome	A	healthy	United Kingdom	PRJEB10915	SAMEA3545372	2789STDY5834909	García-Bayona L, Coyne MJ, Comstock LE. Mobile Type VI secretion system loci of the gut Bacteroidales display extensive intra-ecosystem transfer, multi-species spread and geographical clustering. PLoS Genet. 2021 Apr 26;17(4):e1009541. doi: 10.1371/journal.pgen.1009541. PMID: 33901198; PMCID: PMC8102008.	98	90.4 kb	12	37.5	100.0x	scaffold	99.3289	2.68456
GCA_904419485.1_Chicken_16_mag_180_genomic	excrementavium	chicken	metagenome	C	healthy	United Kingdom	PRJEB33338	SAMEA7202251	Chicken_16_mag_180	Glendinning, L., Stewart, R.D., Pallen, M.J. et al. Author Correction: Assembly of hundreds of novel bacterial genomes from the chicken caecum. Genome Biol 22, 60 (2021). https://doi.org/10.1186/s13059-021-02284-4	38	161 kb	7	41.5	1.0x	scaffold	96.88	1.04
GCA_904419565.1_Chicken_21_mag_8_genomic	butyraticus	chicken	metagenome	C	healthy	United Kingdom	PRJEB33338	SAMEA7202364	Chicken_21_mag_8	Glendinning, L., Stewart, R.D., Pallen, M.J. et al. Author Correction: Assembly of hundreds of novel bacterial genomes from the chicken caecum. Genome Biol 22, 60 (2021). https://doi.org/10.1186/s13059-021-02284-4	34	176.4 kb	6	43	1.0x	saffold	97.81	1.88
GCA_905199235.1_SRR2912801-mag-bin.12_genomic	caccae	human	metagenome	B	unhealthy	USA	PRJEB37358	SAMEA7847912	SRR2912801-bin.12	NA	62	68.7 kb	13	44.5	10.0x	contig	94.34	2.92
GCA_905206325.1_ERR1600569-mag-bin.31_genomic	amylophilus	human	metagenome	A	unhealthy	China	PRJEB37358	SAMEA7846838	ERR1600569-bin.31	NA	35	149.4 kb	7	37	10.0x	contig	99.3289	1.34228
GCA_910574135.1_MGBC000029_genomic	hominis	mice	isolate	B	healthy	United Kingdom	PRJEB45232	SAMEA8801272	A14_6.AC.DSS	Beresford-Jones BS, Forster SC, Stares MD, Notley G, Viciani E, Browne HP, Boehmler DJ, Soderholm AT, Kumar N, Vervier K, Cross JR, Almeida A, Lawley TD, Pedicord VA. The Mouse Gastrointestinal Bacteria Catalogue enables translation between the mouse and human gut microbiotas via functional mapping. Cell Host Microbe. 2022 Jan 12;30(1):124-138.e8. doi: 10.1016/j.chom.2021.12.003. Epub 2021 Dec 30…	63	115 kb	9	44	100.0x	contig	97.19	2.71
GCA_910574775.1_MGBC000097_genomic	hominis	mice	isolate	B	healthy	United Kingdom	PRJEB45232	SAMEA8801333	A80_95_CC_DSS	Beresford-Jones BS, Forster SC, Stares MD, Notley G, Viciani E, Browne HP, Boehmler DJ, Soderholm AT, Kumar N, Vervier K, Cross JR, Almeida A, Lawley TD, Pedicord VA. The Mouse Gastrointestinal Bacteria Catalogue enables translation between the mouse and human gut microbiotas via functional mapping. Cell Host Microbe. 2022 Jan 12;30(1):124-138.e8. doi: 10.1016/j.chom.2021.12.003. Epub 2021 Dec 30…	72	103.5 kb	11	44	100.0x	contig	99.3289	3.3557
GCA_910574945.1_MGBC000090_genomic	hominis	mice	isolate	B	healthy	United Kingdom	PRJEB45232	SAMEA8801328	A87_81.CI.DSS	Beresford-Jones BS, Forster SC, Stares MD, Notley G, Viciani E, Browne HP, Boehmler DJ, Soderholm AT, Kumar N, Vervier K, Cross JR, Almeida A, Lawley TD, Pedicord VA. The Mouse Gastrointestinal Bacteria Catalogue enables translation between the mouse and human gut microbiotas via functional mapping. Cell Host Microbe. 2022 Jan 12;30(1):124-138.e8. doi: 10.1016/j.chom.2021.12.003. Epub 2021 Dec 30…	78	94.1 kb	12	44	158.0x	scaffold	99.3289	3.3557
GCA_910575065.1_MGBC000096_genomic	hominis	mice	isolate	B	healthy	United Kingdom	PRJEB45232	SAMEA8801332	A78_94_CS_DSS	Beresford-Jones BS, Forster SC, Stares MD, Notley G, Viciani E, Browne HP, Boehmler DJ, Soderholm AT, Kumar N, Vervier K, Cross JR, Almeida A, Lawley TD, Pedicord VA. The Mouse Gastrointestinal Bacteria Catalogue enables translation between the mouse and human gut microbiotas via functional mapping. Cell Host Microbe. 2022 Jan 12;30(1):124-138.e8. doi: 10.1016/j.chom.2021.12.003. Epub 2021 Dec 30…	66	112.5 kb	10	44	106.0x	contig	99.3289	3.3557
GCA_910575135.1_MGBC000098_genomic	hominis	mice	isolate	B	healthy	United Kingdom	PRJEB45232	SAMEA8801334	A83_75_AC_DSS	Beresford-Jones BS, Forster SC, Stares MD, Notley G, Viciani E, Browne HP, Boehmler DJ, Soderholm AT, Kumar N, Vervier K, Cross JR, Almeida A, Lawley TD, Pedicord VA. The Mouse Gastrointestinal Bacteria Catalogue enables translation between the mouse and human gut microbiotas via functional mapping. Cell Host Microbe. 2022 Jan 12;30(1):124-138.e8. doi: 10.1016/j.chom.2021.12.003. Epub 2021 Dec 30…	266	30.5 kb	38	59	23.0x	scaffold	99.3289	3.3557
GCF_000154305.1_ASM15430v1_genomic	caccae	human	isolate	B	NA	Japan	PRJNA18213	SAMN00627053	DSM 14662	Morinaga K, Kusada H, Watanabe M, Tamaki H, 2021. Complete Genome Sequence of Anaerostipes caccae Strain L1-92T, a Butyrate-Producing Bacterium Isolated from Human Feces. Microbiol Resour Announc 10:10.1128/mra.00056-21.	39	261.3 kb	4	44.5	not stated	scaffold	97.8	3.44
GCF_000154545.1_ASM15454v1_genomic	hadrus	human	isolate	A	healthy	USA	PRJNA18201	SAMN00627071	SS2/1	Eckburg PB, Bik EM, Bernstein CN, Purdom E, Dethlefsen L, Sargent M, Gill SR, Nelson KE, Relman DA. Diversity of the human intestinal microbial flora. Science. 2005 Jun 10;308(5728):1635-8. doi: 10.1126/science.1110591. Epub 2005 Apr 14. PMID: 15831718; PMCID: PMC1395357.	42	166.3 kb	5	37	not stated	scafffold	99.3289	1.34228
GCF_000185525.1_ASM18552v1_genomic	hadrus	human	isolate	A	NA	USA	PRJNA39389	SAMN02463776	5_1_63FAA	Eckburg PB, Bik EM, Bernstein CN, Purdom E, Dethlefsen L, Sargent M, Gill SR, Nelson KE, Relman DA. Diversity of the human intestinal microbial flora. Science. 2005 Jun 10;308(5728):1635-8. doi: 10.1126/science.1110591. Epub 2005 Apr 14. PMID: 15831718; PMCID: PMC1395357.	94	54.6 kb	17	0	22.0x	scaffold	98.6577	2.68456
GCF_000185825.1_ASM18582v1_genomic	caccae	human	isolate	B	NA	USA	PRJNA39999	SAMN02463785	3_2_56FAA	NA	114	51.5 kb	20	44.5	12.0x	scaffold	91.02	3.33
GCF_000210695.1_ASM21069v1_genomic	hadrus	human	isolate	A	NA	not stated	PRJNA45957	SAMEA3138376	SSC/2	NA	120	46.6 kb	22	37	not stated	chromosome	97.43	1.35
GCF_000332875.2_ASM33287v2_genomic	hadrus	human	isolate	A	healthy	not stated	PRJNA38323	SAMN02436796	DSM 3319	Eckburg PB, Bik EM, Bernstein CN, Purdom E, Dethlefsen L, Sargent M, Gill SR, Nelson KE, Relman DA. Diversity of the human intestinal microbial flora. Science. 2005 Jun 10;308(5728):1635-8. doi: 10.1126/science.1110591. Epub 2005 Apr 14. PMID: 15831718; PMCID: PMC1395357.	101	57.9 kb	16	37	103.0x	scaffold	98.12	1.98
GCF_000432215.1_MGS276_genomic	caccae	human	metagenome	B	NA	Denmark	PRJEB807	SAMEA3138498	CAG:276	NA	144	39.7 kb	25	44.5	63.0x	scaffold	95.89	3.96
GCF_000508985.1_ASM50898v1_genomic	hominis	mice	isolate	B	healthy	Japan	PRJDB528	SAMD00004028	VE202-09	Atarashi K, Tanoue T, Ando M, Kamada N, Nagano Y, Narushima S, Suda W, Imaoka A, Setoyama H, Nagamori T, Ishikawa E, Shima T, Hara T, Kado S, Jinnohara T, Ohno H, Kondo T, Toyooka K, Watanabe E, Yokoyama S, Tokoro S, Mori H, Noguchi Y, Morita H, Ivanov II, Sugiyama T, Nuñez G, Camp JG, Hattori M, Umesaki Y, Honda K. Th17 Cell Induction by Adhesion of Microbes to Intestinal Epithelial Cells. Cell.…	78	151.3 kb	8	0	68.0x	contig	99.3289	4.04782
GCF_000876135.1_ASM87613v1_genomic	hadrus	human	isolate	A	healthy	Finland	PRJNA275049	SAMN03338996	PEL 85	Kant R, Rasinkangas P, Satokari R, Pietilä TE, Palva A. Genome Sequence of the Butyrate-Producing Anaerobic Bacterium Anaerostipes hadrus PEL 85. Genome Announc. 2015 Apr 2;3(2):e00224-15. doi: 10.1128/genomeA.00224-15. PMID: 25838483; PMCID: PMC4384487.	117	52 kb	22	36.5	23.0x	contig	98.12	3.25
GCF_001304975.1_ASM130497v1_genomic	caccae	human	isolate	B	healthy	Japan	PRJDB4126	SAMD00036508	UC5.1-2E1	Atarashi K, Tanoue T, Ando M, Kamada N, Nagano Y, Narushima S, Suda W, Imaoka A, Setoyama H, Nagamori T, Ishikawa E, Shima T, Hara T, Kado S, Jinnohara T, Ohno H, Kondo T, Toyooka K, Watanabe E, Yokoyama S, Tokoro S, Mori H, Noguchi Y, Morita H, Ivanov II, Sugiyama T, Nuñez G, Camp JG, Hattori M, Umesaki Y, Honda K. Th17 Cell Induction by Adhesion of Microbes to Intestinal Epithelial Cells. Cell.…	21	425.6 kb	3	0	31.0x	contig	93.0649	4.02685
GCF_001404835.1_14207_7_31_genomic	hadrus	human	isolate	A	healthy	United Kingdom	PRJEB10915	SAMEA3545371	2789STDY5834908	Browne HP, Forster SC, Anonye BO, Kumar N, Neville BA, Stares MD, Goulding D, Lawley TD. Culturing of 'unculturable' human microbiota reveals novel taxa and extensive sporulation. Nature. 2016 May 26;533(7604):543-546. doi: 10.1038/nature17645. Epub 2016 May 4. PMID: 27144353; PMCID: PMC4890681.	88	68.8 kb	17	37	100.0x	scaffold	98.12	3.87
GCF_001404955.1_13470_2_79_genomic	hadrus	human	isolate	A	healthy	United Kingdom	PRJEB10915	SAMEA3545326	2789STDY5834860	Browne HP, Forster SC, Anonye BO, Kumar N, Neville BA, Stares MD, Goulding D, Lawley TD. Culturing of 'unculturable' human microbiota reveals novel taxa and extensive sporulation. Nature. 2016 May 26;533(7604):543-546. doi: 10.1038/nature17645. Epub 2016 May 4. PMID: 27144353; PMCID: PMC4890681.	107	132.7 kb	7	37	100.0x	scaffold	98.12	2.52
GCF_001405635.1_14207_7_82_genomic	hadrus	human	isolate	A	healthy	United Kingdom	PRJEB10915	SAMEA3545422	2789STDY5834959	Browne HP, Forster SC, Anonye BO, Kumar N, Neville BA, Stares MD, Goulding D, Lawley TD. Culturing of 'unculturable' human microbiota reveals novel taxa and extensive sporulation. Nature. 2016 May 26;533(7604):543-546. doi: 10.1038/nature17645. Epub 2016 May 4. PMID: 27144353; PMCID: PMC4890681.	45	166.8 kb	8	37	100.0x	scaffold	98.12	2.29
GCF_001405715.1_13414_6_52_genomic	hadrus	human	isolate	A	healthy	United Kingdom	PRJEB10915	SAMEA3545422	2789STDY5834959	Browne HP, Forster SC, Anonye BO, Kumar N, Neville BA, Stares MD, Goulding D, Lawley TD. Culturing of 'unculturable' human microbiota reveals novel taxa and extensive sporulation. Nature. 2016 May 26;533(7604):543-546. doi: 10.1038/nature17645. Epub 2016 May 4. PMID: 27144353; PMCID: PMC4890681.	74	98.2 kb	12	37	100.0x	scaffold	98.12	2.6
GCF_001998765.1_ASM199876v1_genomic	hadrus	human	isolate	A	healthy	China: Shanghai	PRJNA244280	SAMN02725021	BPB5	Zhang Q, Wu Y, Wang J, Wu G, Long W, Xue Z, Wang L, Zhang X, Pang X, Zhao Y, Zhao L, Zhang C. Accelerated dysbiosis of gut microbiota during aggravation of DSS-induced colitis by a butyrate-producing bacterium. Sci Rep. 2016 Jun 6;6:27572. doi: 10.1038/srep27572. PMID: 27264309; PMCID: PMC4893749.	1	3.2 Mb	1	37.5	277.2x	complete genome	96.86	1.67
GCF_002270485.1_ASM227048v1_genomic	hominis	human	isolate	B	unhealthy	South Korea	PRJNA397540	SAMN07460465	BG01	Lee, J.-Y., Kang, W., Shin, N.-R., Hyun, D.-W., Kim, P.S., Kim, H.S., Lee, J.-Y., Tak, E.J., Sung, H., and Bae, J.-W. "Anaerostipes hominis sp. nov., a novel butyrate-producing bacteria isolated from faeces of a patient with Crohn's disease." Int. J. Syst. Evol. Microbiol. (2021) 71(12):005129.	86	152.7 kb	7	43.5	223.1x	contig	97.19	3.35
GCF_003461705.1_ASM346170v1_genomic	amylophilus	human	isolate	A	healthy	China: Shenzhen	PRJNA482748	SAMN09734219	AF12-30	Zou, Y., Xue, W., Luo, G. et al. 1,520 reference genomes from cultivated human gut bacteria enable functional microbiome analyses. Nat Biotechnol 37, 179–185 (2019). https://doi.org/10.1038/s41587-018-0008-8	83	107.1 kb	9	0	100.0x	scaffold	99.3289	2.01342
GCF_003461725.1_ASM346172v1_genomic	caccae	human	isolate	B	healthy	China: Shenzhen	PRJNA482748	SAMN09734181	AF04-45	Zou, Y., Xue, W., Luo, G. et al. 1,520 reference genomes from cultivated human gut bacteria enable functional microbiome analyses. Nat Biotechnol 37, 179–185 (2019). https://doi.org/10.1038/s41587-018-0008-8	33	354.4 kb	4	44.5	100.0x	scaffold	98.44	3.33
GCF_003473625.1_ASM347362v1_genomic	hadrus	human	isolate	A	healthy	China: Shenzhen	PRJNA482748	SAMN09736293	AM23-7LB	Zou, Y., Xue, W., Luo, G. et al. 1,520 reference genomes from cultivated human gut bacteria enable functional microbiome analyses. Nat Biotechnol 37, 179–185 (2019). https://doi.org/10.1038/s41587-018-0008-8	71	79.5 kb	12	0	100.0x	scaffold	99.3289	1.34228
GCF_003473725.1_ASM347372v1_genomic	hadrus	human	isolate	A	healthy	China: Shenzhen	PRJNA482748	SAMN09734893	AM21-21	Zou, Y., Xue, W., Luo, G. et al. 1,520 reference genomes from cultivated human gut bacteria enable functional microbiome analyses. Nat Biotechnol 37, 179–185 (2019). https://doi.org/10.1038/s41587-018-0008-8	130	69.3 kb	15	0	100.0x	scaffold	99.3289	1.34228
GCF_003477415.1_ASM347741v1_genomic	hadrus	human	isolate	A	healthy	China: Shenzhen	PRJNA482748	SAMN09734774	AM10-38	Zou, Y., Xue, W., Luo, G. et al. 1,520 reference genomes from cultivated human gut bacteria enable functional microbiome analyses. Nat Biotechnol 37, 179–185 (2019). https://doi.org/10.1038/s41587-018-0008-8	68	101.6 kb	12	0	100.0x	scaffold	99.3289	2.01342
GCF_003480775.1_ASM348077v1_genomic	hadrus	human	isolate	A	healthy	China: Shenzhen	PRJNA482748	SAMN09736332	AM26-1LB	Zou, Y., Xue, W., Luo, G. et al. 1,520 reference genomes from cultivated human gut bacteria enable functional microbiome analyses. Nat Biotechnol 37, 179–185 (2019). https://doi.org/10.1038/s41587-018-0008-8	82	69.2 kb	13	0	100.0x	scaffold	99.3289	2.01342
GCF_003480825.1_ASM348082v1_genomic	hadrus	human	isolate	A	healthy	China: Shenzhen	PRJNA482748	SAMN09736313	AM25-27	Zou, Y., Xue, W., Luo, G. et al. 1,520 reference genomes from cultivated human gut bacteria enable functional microbiome analyses. Nat Biotechnol 37, 179–185 (2019). https://doi.org/10.1038/s41587-018-0008-8	68	89.7 kb	12	0	100.0x	scaffold	99.3289	1.34228
GCF_003481105.1_ASM348110v1_genomic	hadrus	human	isolate	A	healthy	China: Shenzhen	PRJNA482748	SAMN09736942	TF10-8AT	Zou, Y., Xue, W., Luo, G. et al. 1,520 reference genomes from cultivated human gut bacteria enable functional microbiome analyses. Nat Biotechnol 37, 179–185 (2019). https://doi.org/10.1038/s41587-018-0008-8	93	80.6 kb	14	0	100.0x	scaffold	99.3289	1.34228
GCF_003481805.1_ASM348180v1_genomic	hadrus	human	isolate	A	healthy	China: Shenzhen	PRJNA482748	SAMN09736753	OM02-26	Zou, Y., Xue, W., Luo, G. et al. 1,520 reference genomes from cultivated human gut bacteria enable functional microbiome analyses. Nat Biotechnol 37, 179–185 (2019). https://doi.org/10.1038/s41587-018-0008-8	NA	NA	NA	NA	NA	NA	99.3289	1.34228
GCF_005280655.1_ASM528065v1_genomic	rhamnosivorans	human	isolate	B	healthy	Netherlands	PRJNA540423	SAMN11535143	1y2	Bui TPN, de Vos WM, Plugge CM. Anaerostipes rhamnosivorans sp. nov., a human intestinal, butyrate-forming bacterium. Int J Syst Evol Microbiol. 2014 Mar;64(Pt 3):787-793. doi: 10.1099/ijs.0.055061-0. Epub 2013 Nov 11. PMID: 24215821.	1	3.6 Mb	1	44.5	30.0x	complete genome	97.39	3.54
GCF_008416325.1_ASM841632v1_genomic	hadrus	human	isolate	A	healthy	USA: Boston	PRJNA544527	SAMN11943385	BIOML-A1	Poyet M, Groussin M, Gibbons SM, Avila-Pacheco J, Jiang X, Kearney SM, Perrotta AR, Berdy B, Zhao S, Lieberman TD, Swanson PK, Smith M, Roesemann S, Alexander JE, Rich SA, Livny J, Vlamakis H, Clish C, Bullock K, Deik A, Scott J, Pierce KA, Xavier RJ, Alm EJ. A library of human gut bacterial isolates paired with longitudinal multiomics data enables mechanistic microbiome research. Nat Med. 2019 S…	52	126.5 kb	8	37	176.0x	contig	98.12	2.6
GCF_013302355.1_ASM1330235v1_genomic	hadrus	human	isolate	A	healthy	USA: New York	PRJNA596270	SAMN14067658	MSK.9.9	Sorbara MT, Littmann ER, Fontana E, Moody TU, Kohout CE, Gjonbalaj M, Eaton V, Seok R, Leiner IM, Pamer EG. Functional and Genomic Variation between Human-Derived Isolates of Lachnospiraceae Reveals Inter- and Intra-Species Diversity. Cell Host Microbe. 2020 Jul 8;28(1):134-146.e4. doi: 10.1016/j.chom.2020.05.005. Epub 2020 Jun 2. PMID: 32492369; PMCID: PMC7351604.	138	76.2 kb	15	37	100.0x	contig	98.12	3.23
GCF_013302445.1_ASM1330244v1_genomic	hadrus	human	isolate	A	healthy	USA: New York	PRJNA596270	SAMN14067657	MSK.9.11	Sorbara MT, Littmann ER, Fontana E, Moody TU, Kohout CE, Gjonbalaj M, Eaton V, Seok R, Leiner IM, Pamer EG. Functional and Genomic Variation between Human-Derived Isolates of Lachnospiraceae Reveals Inter- and Intra-Species Diversity. Cell Host Microbe. 2020 Jul 8;28(1):134-146.e4. doi: 10.1016/j.chom.2020.05.005. Epub 2020 Jun 2. PMID: 32492369; PMCID: PMC7351604.	119	78.9 kb	14	37	100.0x	contig	98.12	2.6
GCF_013302455.1_ASM1330245v1_genomic	hadrus	human	isolate	A	healthy	USA: New York	PRJNA596270	SAMN14067653	MSK.15.37	Sorbara MT, Littmann ER, Fontana E, Moody TU, Kohout CE, Gjonbalaj M, Eaton V, Seok R, Leiner IM, Pamer EG. Functional and Genomic Variation between Human-Derived Isolates of Lachnospiraceae Reveals Inter- and Intra-Species Diversity. Cell Host Microbe. 2020 Jul 8;28(1):134-146.e4. doi: 10.1016/j.chom.2020.05.005. Epub 2020 Jun 2. PMID: 32492369; PMCID: PMC7351604.	112	79.6 kb	13	37	100.0x	contig	98.12	2.6
GCF_013302465.1_ASM1330246v1_genomic	hadrus	human	isolate	A	healthy	USA: New York	PRJNA596270	SAMN14067656	MSK.6.11	Sorbara MT, Littmann ER, Fontana E, Moody TU, Kohout CE, Gjonbalaj M, Eaton V, Seok R, Leiner IM, Pamer EG. Functional and Genomic Variation between Human-Derived Isolates of Lachnospiraceae Reveals Inter- and Intra-Species Diversity. Cell Host Microbe. 2020 Jul 8;28(1):134-146.e4. doi: 10.1016/j.chom.2020.05.005. Epub 2020 Jun 2. PMID: 32492369; PMCID: PMC7351604.	78	120 kb	8	36.5	100.0x	contig	98.75	1.98
GCF_013302475.1_ASM1330247v1_genomic	hadrus	human	isolate	A	healthy	USA: New York	PRJNA596270	SAMN14067655	MSK.22.35	Sorbara MT, Littmann ER, Fontana E, Moody TU, Kohout CE, Gjonbalaj M, Eaton V, Seok R, Leiner IM, Pamer EG. Functional and Genomic Variation between Human-Derived Isolates of Lachnospiraceae Reveals Inter- and Intra-Species Diversity. Cell Host Microbe. 2020 Jul 8;28(1):134-146.e4. doi: 10.1016/j.chom.2020.05.005. Epub 2020 Jun 2. PMID: 32492369; PMCID: PMC7351604.	79	98.3 kb	11	37	100.0x	contig	98.12	2.6
GCF_013302525.1_ASM1330252v1_genomic	hadrus	human	isolate	A	healthy	USA: New York	PRJNA596270	SAMN14067654	MSK.15.40	Sorbara MT, Littmann ER, Fontana E, Moody TU, Kohout CE, Gjonbalaj M, Eaton V, Seok R, Leiner IM, Pamer EG. Functional and Genomic Variation between Human-Derived Isolates of Lachnospiraceae Reveals Inter- and Intra-Species Diversity. Cell Host Microbe. 2020 Jul 8;28(1):134-146.e4. doi: 10.1016/j.chom.2020.05.005. Epub 2020 Jun 2. PMID: 32492369; PMCID: PMC7351604.	123	73 kb	14	37.5	100.0x	contig	98.12	1.35
GCF_013302545.1_ASM1330254v1_genomic	hadrus	human	isolate	A	healthy	USA: New York	PRJNA596270	SAMN14067651	MSK.14.9	Sorbara MT, Littmann ER, Fontana E, Moody TU, Kohout CE, Gjonbalaj M, Eaton V, Seok R, Leiner IM, Pamer EG. Functional and Genomic Variation between Human-Derived Isolates of Lachnospiraceae Reveals Inter- and Intra-Species Diversity. Cell Host Microbe. 2020 Jul 8;28(1):134-146.e4. doi: 10.1016/j.chom.2020.05.005. Epub 2020 Jun 2. PMID: 32492369; PMCID: PMC7351604.	111	79.6 kb	13	37	100.0x	contig	98.12	2.6
GCF_013302555.1_ASM1330255v1_genomic	hadrus	human	isolate	A	healthy	USA: New York	PRJNA596270	SAMN14067650	MSK.14.4	Sorbara MT, Littmann ER, Fontana E, Moody TU, Kohout CE, Gjonbalaj M, Eaton V, Seok R, Leiner IM, Pamer EG. Functional and Genomic Variation between Human-Derived Isolates of Lachnospiraceae Reveals Inter- and Intra-Species Diversity. Cell Host Microbe. 2020 Jul 8;28(1):134-146.e4. doi: 10.1016/j.chom.2020.05.005. Epub 2020 Jun 2. PMID: 32492369; PMCID: PMC7351604.	139	73 kb	16	37	100.0x	contig	98.12	2.6
GCF_013302565.1_ASM1330256v1_genomic	hadrus	human	isolate	A	healthy	USA: New York	PRJNA596270	SAMN14067648	MSK.14.29	Sorbara MT, Littmann ER, Fontana E, Moody TU, Kohout CE, Gjonbalaj M, Eaton V, Seok R, Leiner IM, Pamer EG. Functional and Genomic Variation between Human-Derived Isolates of Lachnospiraceae Reveals Inter- and Intra-Species Diversity. Cell Host Microbe. 2020 Jul 8;28(1):134-146.e4. doi: 10.1016/j.chom.2020.05.005. Epub 2020 Jun 2. PMID: 32492369; PMCID: PMC7351604.	138	71.2 kb	16	37	100.0x	contig	98.12	2.6
GCF_013302595.1_ASM1330259v1_genomic	hadrus	human	isolate	A	healthy	USA: New York	PRJNA596270	SAMN14067647	MSK.14.23	Sorbara MT, Littmann ER, Fontana E, Moody TU, Kohout CE, Gjonbalaj M, Eaton V, Seok R, Leiner IM, Pamer EG. Functional and Genomic Variation between Human-Derived Isolates of Lachnospiraceae Reveals Inter- and Intra-Species Diversity. Cell Host Microbe. 2020 Jul 8;28(1):134-146.e4. doi: 10.1016/j.chom.2020.05.005. Epub 2020 Jun 2. PMID: 32492369; PMCID: PMC7351604.	74	102.5 kb	9	37.5	100.0x	contig	98.12	1.35
GCF_013302605.1_ASM1330260v1_genomic	hadrus	human	isolate	A	healthy	USA: New York	PRJNA596270	SAMN14067646	MSK.14.17	Sorbara MT, Littmann ER, Fontana E, Moody TU, Kohout CE, Gjonbalaj M, Eaton V, Seok R, Leiner IM, Pamer EG. Functional and Genomic Variation between Human-Derived Isolates of Lachnospiraceae Reveals Inter- and Intra-Species Diversity. Cell Host Microbe. 2020 Jul 8;28(1):134-146.e4. doi: 10.1016/j.chom.2020.05.005. Epub 2020 Jun 2. PMID: 32492369; PMCID: PMC7351604.	80	128.2 kb	9	37.5	100.0x	contig	98.12	1.35
GCF_013302645.1_ASM1330264v1_genomic	hadrus	human	isolate	A	healthy	USA: New York	PRJNA596270	SAMN14067645	MSK.13.6	Sorbara MT, Littmann ER, Fontana E, Moody TU, Kohout CE, Gjonbalaj M, Eaton V, Seok R, Leiner IM, Pamer EG. Functional and Genomic Variation between Human-Derived Isolates of Lachnospiraceae Reveals Inter- and Intra-Species Diversity. Cell Host Microbe. 2020 Jul 8;28(1):134-146.e4. doi: 10.1016/j.chom.2020.05.005. Epub 2020 Jun 2. PMID: 32492369; PMCID: PMC7351604.	114	60.6 kb	16	37	100.0x	contig	98.12	2.6
GCF_013302665.1_ASM1330266v1_genomic	hadrus	human	isolate	A	healthy	USA: New York	PRJNA596270	SAMN14067644	MSK.13.43	Sorbara MT, Littmann ER, Fontana E, Moody TU, Kohout CE, Gjonbalaj M, Eaton V, Seok R, Leiner IM, Pamer EG. Functional and Genomic Variation between Human-Derived Isolates of Lachnospiraceae Reveals Inter- and Intra-Species Diversity. Cell Host Microbe. 2020 Jul 8;28(1):134-146.e4. doi: 10.1016/j.chom.2020.05.005. Epub 2020 Jun 2. PMID: 32492369; PMCID: PMC7351604.	107	63.9kb	16	37	100.0x	contig	98.12	2.6
GCF_013302675.1_ASM1330267v1_genomic	hadrus	human	isolate	A	healthy	USA: New York	PRJNA596270	SAMN14067642	MSK.13.17	Sorbara MT, Littmann ER, Fontana E, Moody TU, Kohout CE, Gjonbalaj M, Eaton V, Seok R, Leiner IM, Pamer EG. Functional and Genomic Variation between Human-Derived Isolates of Lachnospiraceae Reveals Inter- and Intra-Species Diversity. Cell Host Microbe. 2020 Jul 8;28(1):134-146.e4. doi: 10.1016/j.chom.2020.05.005. Epub 2020 Jun 2. PMID: 32492369; PMCID: PMC7351604.	91	92.7 kb	12	37	100.0x	contig	98.12	2.67
GCF_013302685.1_ASM1330268v1_genomic	hadrus	human	isolate	A	healthy	USA: New York	PRJNA596270	SAMN14067643	MSK.13.2	Sorbara MT, Littmann ER, Fontana E, Moody TU, Kohout CE, Gjonbalaj M, Eaton V, Seok R, Leiner IM, Pamer EG. Functional and Genomic Variation between Human-Derived Isolates of Lachnospiraceae Reveals Inter- and Intra-Species Diversity. Cell Host Microbe. 2020 Jul 8;28(1):134-146.e4. doi: 10.1016/j.chom.2020.05.005. Epub 2020 Jun 2. PMID: 32492369; PMCID: PMC7351604.	105	63.9 kb	16	37	100.0x	contig	98.12	2.6
GCF_013302715.1_ASM1330271v1_genomic	hadrus	human	isolate	A	healthy	USA: New York	PRJNA596270	SAMN14067641	MSK.11.47	Sorbara MT, Littmann ER, Fontana E, Moody TU, Kohout CE, Gjonbalaj M, Eaton V, Seok R, Leiner IM, Pamer EG. Functional and Genomic Variation between Human-Derived Isolates of Lachnospiraceae Reveals Inter- and Intra-Species Diversity. Cell Host Microbe. 2020 Jul 8;28(1):134-146.e4. doi: 10.1016/j.chom.2020.05.005. Epub 2020 Jun 2. PMID: 32492369; PMCID: PMC7351604.	105	89.9 kb	12	37	100.0x	contig	98.75	3.25
GCF_013302745.1_ASM1330274v1_genomic	hadrus	human	isolate	A	healthy	USA: New York	PRJNA596270	SAMN14067640	MSK.11.31	Sorbara MT, Littmann ER, Fontana E, Moody TU, Kohout CE, Gjonbalaj M, Eaton V, Seok R, Leiner IM, Pamer EG. Functional and Genomic Variation between Human-Derived Isolates of Lachnospiraceae Reveals Inter- and Intra-Species Diversity. Cell Host Microbe. 2020 Jul 8;28(1):134-146.e4. doi: 10.1016/j.chom.2020.05.005. Epub 2020 Jun 2. PMID: 32492369; PMCID: PMC7351604.	70	148.7 kb	7	37	100.0x	contig	98.12	2.6
GCF_013302755.1_ASM1330275v1_genomic	hadrus	human	isolate	A	healthy	USA: New York	PRJNA596270	SAMN14067639	MSK.11.27	Sorbara MT, Littmann ER, Fontana E, Moody TU, Kohout CE, Gjonbalaj M, Eaton V, Seok R, Leiner IM, Pamer EG. Functional and Genomic Variation between Human-Derived Isolates of Lachnospiraceae Reveals Inter- and Intra-Species Diversity. Cell Host Microbe. 2020 Jul 8;28(1):134-146.e4. doi: 10.1016/j.chom.2020.05.005. Epub 2020 Jun 2. PMID: 32492369; PMCID: PMC7351604.	102	89.3 kb	12	37	100.0x	contig	98.75	3.25
GCF_013302785.1_ASM1330278v1_genomic	hadrus	human	isolate	A	healthy	USA: New York	PRJNA596270	SAMN14067637	MSK.11.2	Sorbara MT, Littmann ER, Fontana E, Moody TU, Kohout CE, Gjonbalaj M, Eaton V, Seok R, Leiner IM, Pamer EG. Functional and Genomic Variation between Human-Derived Isolates of Lachnospiraceae Reveals Inter- and Intra-Species Diversity. Cell Host Microbe. 2020 Jul 8;28(1):134-146.e4. doi: 10.1016/j.chom.2020.05.005. Epub 2020 Jun 2. PMID: 32492369; PMCID: PMC7351604.	83	89 kb	9	37	100.0x	contig	98.12	2.92
GCF_013302795.1_ASM1330279v1_genomic	hadrus	human	isolate	A	healthy	USA: New York	PRJNA596270	SAMN14067638	MSK.11.20	Sorbara MT, Littmann ER, Fontana E, Moody TU, Kohout CE, Gjonbalaj M, Eaton V, Seok R, Leiner IM, Pamer EG. Functional and Genomic Variation between Human-Derived Isolates of Lachnospiraceae Reveals Inter- and Intra-Species Diversity. Cell Host Microbe. 2020 Jul 8;28(1):134-146.e4. doi: 10.1016/j.chom.2020.05.005. Epub 2020 Jun 2. PMID: 32492369; PMCID: PMC7351604.	125	89.2 kb	12	37	100.0x	contig	98.75	3.23
GCF_013302815.1_ASM1330281v1_genomic	hadrus	human	isolate	A	healthy	USA: New York	PRJNA596270	SAMN14067636	MSK.11.19	Sorbara MT, Littmann ER, Fontana E, Moody TU, Kohout CE, Gjonbalaj M, Eaton V, Seok R, Leiner IM, Pamer EG. Functional and Genomic Variation between Human-Derived Isolates of Lachnospiraceae Reveals Inter- and Intra-Species Diversity. Cell Host Microbe. 2020 Jul 8;28(1):134-146.e4. doi: 10.1016/j.chom.2020.05.005. Epub 2020 Jun 2. PMID: 32492369; PMCID: PMC7351604.	105	95.1 kb	11	37	100.0x	contig	98.75	3.25
GCF_013302845.1_ASM1330284v1_genomic	hadrus	human	isolate	A	healthy	USA: New York	PRJNA596270	SAMN14067635	MSK.10.7	Sorbara MT, Littmann ER, Fontana E, Moody TU, Kohout CE, Gjonbalaj M, Eaton V, Seok R, Leiner IM, Pamer EG. Functional and Genomic Variation between Human-Derived Isolates of Lachnospiraceae Reveals Inter- and Intra-Species Diversity. Cell Host Microbe. 2020 Jul 8;28(1):134-146.e4. doi: 10.1016/j.chom.2020.05.005. Epub 2020 Jun 2. PMID: 32492369; PMCID: PMC7351604.	155	62.1 kb	16	36.5	100.0x	contig	98.12	2.6
GCF_013302855.1_ASM1330285v1_genomic	hadrus	human	isolate	A	healthy	USA: New York	PRJNA596270	SAMN14067634	MSK.10.31	Sorbara MT, Littmann ER, Fontana E, Moody TU, Kohout CE, Gjonbalaj M, Eaton V, Seok R, Leiner IM, Pamer EG. Functional and Genomic Variation between Human-Derived Isolates of Lachnospiraceae Reveals Inter- and Intra-Species Diversity. Cell Host Microbe. 2020 Jul 8;28(1):134-146.e4. doi: 10.1016/j.chom.2020.05.005. Epub 2020 Jun 2. PMID: 32492369; PMCID: PMC7351604.	185	64.3 kb	16	37	100.0x	contig	98.12	1.98
GCF_013303175.1_ASM1330317v1_genomic	hadrus	human	isolate	A	healthy	USA: New York	PRJNA596270	SAMN14067633	MSK.10.27	Sorbara MT, Littmann ER, Fontana E, Moody TU, Kohout CE, Gjonbalaj M, Eaton V, Seok R, Leiner IM, Pamer EG. Functional and Genomic Variation between Human-Derived Isolates of Lachnospiraceae Reveals Inter- and Intra-Species Diversity. Cell Host Microbe. 2020 Jul 8;28(1):134-146.e4. doi: 10.1016/j.chom.2020.05.005. Epub 2020 Jun 2. PMID: 32492369; PMCID: PMC7351604.	177	66.1 kb	16	37	100.0x	contig	98.12	1.98
GCF_013303185.1_ASM1330318v1_genomic	hadrus	human	isolate	A	healthy	USA: New York	PRJNA596270	SAMN14067649	MSK.14.37	Sorbara MT, Littmann ER, Fontana E, Moody TU, Kohout CE, Gjonbalaj M, Eaton V, Seok R, Leiner IM, Pamer EG. Functional and Genomic Variation between Human-Derived Isolates of Lachnospiraceae Reveals Inter- and Intra-Species Diversity. Cell Host Microbe. 2020 Jul 8;28(1):134-146.e4. doi: 10.1016/j.chom.2020.05.005. Epub 2020 Jun 2. PMID: 32492369; PMCID: PMC7351604.	95	80.5 kb	12	37	100.0x	contig	98.12	1.98
GCF_013303225.1_ASM1330322v1_genomic	hadrus	human	isolate	A	healthy	USA: New York	PRJNA596270	SAMN14067652	MSK.15.34	Sorbara MT, Littmann ER, Fontana E, Moody TU, Kohout CE, Gjonbalaj M, Eaton V, Seok R, Leiner IM, Pamer EG. Functional and Genomic Variation between Human-Derived Isolates of Lachnospiraceae Reveals Inter- and Intra-Species Diversity. Cell Host Microbe. 2020 Jul 8;28(1):134-146.e4. doi: 10.1016/j.chom.2020.05.005. Epub 2020 Jun 2. PMID: 32492369; PMCID: PMC7351604.	137	64.7 kb	17	37	100.0x	contig	98.12	2.6
GCF_013304505.1_ASM1330450v1_genomic	hadrus	human	isolate	A	healthy	USA: New York	PRJNA596270	SAMN14067567	MSK.14.49	Sorbara MT, Littmann ER, Fontana E, Moody TU, Kohout CE, Gjonbalaj M, Eaton V, Seok R, Leiner IM, Pamer EG. Functional and Genomic Variation between Human-Derived Isolates of Lachnospiraceae Reveals Inter- and Intra-Species Diversity. Cell Host Microbe. 2020 Jul 8;28(1):134-146.e4. doi: 10.1016/j.chom.2020.05.005. Epub 2020 Jun 2. PMID: 32492369; PMCID: PMC7351604.	76	75.5 kb	10	37	100.0x	contig	98.12	2.6
GCF_013304555.1_ASM1330455v1_genomic	hadrus	human	isolate	A	healthy	USA: New York	PRJNA596270	SAMN14067568	MSK.14.57	Sorbara MT, Littmann ER, Fontana E, Moody TU, Kohout CE, Gjonbalaj M, Eaton V, Seok R, Leiner IM, Pamer EG. Functional and Genomic Variation between Human-Derived Isolates of Lachnospiraceae Reveals Inter- and Intra-Species Diversity. Cell Host Microbe. 2020 Jul 8;28(1):134-146.e4. doi: 10.1016/j.chom.2020.05.005. Epub 2020 Jun 2. PMID: 32492369; PMCID: PMC7351604.	NA	NA	NA	NA	NA	NA	99.3289	2.68456
GCF_014131675.1_ASM1413167v1_genomic	caccae	human	isolate	B	healthy	United Kingdom	PRJNA523317	SAMN10972980	DSM 14662	Schwiertz A, Hold GL, Duncan SH, Gruhl B, Collins MD, Lawson PA, Flint HJ, Blaut M. Anaerostipes caccae gen. nov., sp. nov., a new saccharolytic, acetate-utilising, butyrate-producing bacterium from human faeces. Syst Appl Microbiol. 2002 Apr;25(1):46-51. doi: 10.1078/0723-2020-00096. PMID: 12086188.	1	3.6 Mb	1	44.5	221.5x	complete genome	98.44	3.33
GCF_014290215.1_ASM1429021v1_genomic	hominis	human	isolate	B	healthy	China:Beijing	PRJNA656402	SAMN15807407	NSJ-7	Liu C, Du MX, Abuduaini R, Yu HY, Li DH, Wang YJ, Zhou N, Jiang MZ, Niu PX, Han SS, Chen HH, Shi WY, Wu L, Xin YH, Ma J, Zhou Y, Jiang CY, Liu HW, Liu SJ. Enlightening the taxonomy darkness of human gut microbiomes with a cultured biobank. Microbiome. 2021 May 21;9(1):119. doi: 10.1186/s40168-021-01064-3. Erratum in: Microbiome. 2022 Oct 3;10(1):163. doi: 10.1186/s40168-022-01370-4. PMID: 3402071…	74	128 kb	8	43.5	62.0x	contig	97.19	3.35
GCF_014467075.1_ASM1446707v1_genomic	caccae	human	isolate	B	healthy	Japan	PRJDB9542	SAMD00215733	JCM 13470	Morinaga K, Kusada H, Watanabe M, Tamaki H. Complete Genome Sequence of Anaerostipes caccae Strain L1-92T, a Butyrate-Producing Bacterium Isolated from Human Feces. Microbiol Resour Announc. 2021 Apr 22;10(16):e00056-21. doi: 10.1128/MRA.00056-21. PMID: 33888495; PMCID: PMC8063638.	1	3.6 Mb	1	44.5	390.0x	complete genome	98.44	3.33
GCF_015554695.1_ASM1555469v1_genomic	hadrus	human	isolate	A	healthy	USA	PRJNA637878	SAMN15533047	1001713B170207_170306_C2	Aggarwala, V., Mogno, I., Li, Z. et al. Precise quantification of bacterial strains after fecal microbiota transplantation delineates long-term engraftment and explains outcomes. Nat Microbiol 6, 1309–1318 (2021). https://doi.org/10.1038/s41564-021-00966-0	97	63.7 kb	16	36.5	21.9x	scaffold	97.81	2.6
GCF_016586355.1_ASM1658635v1_genomic	butyraticus	chicken	isolate	C	healthy	Belgium	PRJDB9713	SAMD00220745	JCM 17466	Eeckhaut V, Van Immerseel F, Pasmans F, De Brandt E, Haesebrouck F, Ducatelle R, Vandamme P. Anaerostipes butyraticus sp. nov., an anaerobic, butyrate-producing bacterium from Clostridium cluster XIVa isolated from broiler chicken caecal content, and emended description of the genus Anaerostipes. Int J Syst Evol Microbiol. 2010 May;60(Pt 5):1108-1112. doi: 10.1099/ijs.0.015289-0. Epub 2009 Aug 7.…	85	147.2 kb	7	43	1300.0x	contig	98.12	1.88
GCF_017776395.1_ASM1777639v1_genomic	hadrus	human	isolate	A	healthy	Netherlands	PRJNA701799	SAMN17911765	HTF-783	Sheridan PO, Louis P, Tsompanidou E, Shaw S, Harmsen HJ, Duncan SH, Flint HJ, Walker AW. Distribution, organization and expression of genes concerned with anaerobic lactate utilization in human intestinal bacteria. Microb Genom. 2022 Jan;8(1):000739. doi: 10.1099/mgen.0.000739. PMID: 35077342; PMCID: PMC8914356.	279	102.7 kb	8	37	50.0x	contig	98.12	1.63
GCF_017776445.1_ASM1777644v1_genomic	hadrus	human	isolate	A	healthy	Netherlands	PRJNA701799	SAMN17911764	HTF-774	Sheridan PO, Louis P, Tsompanidou E, Shaw S, Harmsen HJ, Duncan SH, Flint HJ, Walker AW. Distribution, organization and expression of genes concerned with anaerobic lactate utilization in human intestinal bacteria. Microb Genom. 2022 Jan;8(1):000739. doi: 10.1099/mgen.0.000739. PMID: 35077342; PMCID: PMC8914356.	210	71.6 kb	12	37	46.0x	contig	98.12	1.98
GCF_017776475.1_ASM1777647v1_genomic	hadrus	human	isolate	A	healthy	Netherlands	PRJNA701799	SAMN17911763	HTF-463	Sheridan PO, Louis P, Tsompanidou E, Shaw S, Harmsen HJ, Duncan SH, Flint HJ, Walker AW. Distribution, organization and expression of genes concerned with anaerobic lactate utilization in human intestinal bacteria. Microb Genom. 2022 Jan;8(1):000739. doi: 10.1099/mgen.0.000739. PMID: 35077342; PMCID: PMC8914356.	198	62.5 kb	14	37	43.0x	contig	98.75	1.98
GCF_018223505.1_ASM1822350v1_genomic	amylophilus	human	isolate	A	NA	France: Marseille	PRJNA719325	SAMN18603867	Marseille-Q3525		82	82.6 kb	11	36.5	20.0x	scaffold	98.12	1.98
GCF_018786105.1_ASM1878610v1_genomic	hadrus	human	isolate	A	healthy	Ireland	PRJNA548918	SAMN12147338	MCC007	Perez M, Ntemiri A, Tan H, Harris HMB, Roager HM, Ribière C, O'Toole PW. A synthetic consortium of 100 gut commensals modulates the composition and function in a colon model of the microbiome of elderly subjects. Gut Microbes. 2021 Jan-Dec;13(1):1-19. doi: 10.1080/19490976.2021.1919464. PMID: 33993839; PMCID: PMC8128205.	127	83.2 kb	12	37	180.0x	scaffold	98.12	2.92
GCF_018786145.1_ASM1878614v1_genomic	hadrus	human	isolate	A	healthy	Ireland	PRJNA548918	SAMN12147337	MCC006	Perez M, Ntemiri A, Tan H, Harris HMB, Roager HM, Ribière C, O'Toole PW. A synthetic consortium of 100 gut commensals modulates the composition and function in a colon model of the microbiome of elderly subjects. Gut Microbes. 2021 Jan-Dec;13(1):1-19. doi: 10.1080/19490976.2021.1919464. PMID: 33993839; PMCID: PMC8128205.	76	133.6 kb	8	37	173.3x	scaffold	98.75	1.98
GCF_018786165.1_ASM1878616v1_genomic	amylophilus	human	isolate	A	healthy	Ireland	PRJNA548918	SAMN12147336	MCC003	Perez M, Ntemiri A, Tan H, Harris HMB, Roager HM, Ribière C, O'Toole PW. A synthetic consortium of 100 gut commensals modulates the composition and function in a colon model of the microbiome of elderly subjects. Gut Microbes. 2021 Jan-Dec;13(1):1-19. doi: 10.1080/19490976.2021.1919464. PMID: 33993839; PMCID: PMC8128205.	67	219.5 kb	6	37	234.9x	scaffold	98.12	1.98
GCF_018918155.1_ASM1891815v1_genomic	sp018918155	macaque	isolate	A	healthy	China: Suzhou	PRJNA733006	SAMN19374012	MSJ-23	Li D, Liu C, Abuduaini R, Du M, Wang Y, Zhu H, et al. The monkey microbial biobank brings previously uncultivated bioresources for non-human primate and human gut microbiomes. mLife. 2022; 1: 210–217. https://doi.org/10.1002/mlf2.12017	48	95.2 kb	6	35.5	99.0x	contig	99.38	1.35
GCF_018982945.1_ASM1898294v1_genomic	faecalis	pig	isolate	C	NA	South Korea: Wanju-Gun	PRJNA613181	SAMN14986025	AGMB03513		37	232.1 kb	4	37	1306.6x	contig	97.5	3.02
GCF_900624715.1_81B4_genomic	caccae	human	isolate	B	healthy	Japan	PRJEB29940	SAMEA5128825	81B4		55	140.2 kb	9	44	1.0x	contig	98.44	3.33
GCF_902362655.1_MGYG-HGUT-00052_genomic	hominis	human	isolate	B	healthy	United Kingdom	PRJEB33885	SAMEA5849553	MGYG-HGUT-00052	Almeida, A., Nayfach, S., Boland, M. et al. A unified catalog of 204,938 reference genomes from the human gut microbiome. Nat Biotechnol 39, 105–114 (2021). https://doi.org/10.1038/s41587-020-0603-3	86	90.8 kb	10	0	10.0x	scaffold	99.3289	3.3557
GCF_902362875.1_MGYG-HGUT-00065_genomic	sp900066705	human	isolate	A	healthy	United Kingdom	PRJEB33885	SAMEA5849566	MGYG-HGUT-00065	Almeida, A., Nayfach, S., Boland, M. et al. A unified catalog of 204,938 reference genomes from the human gut microbiome. Nat Biotechnol 39, 105–114 (2021). https://doi.org/10.1038/s41587-020-0603-3	98	90.4 kb	12	0	10.0x	scaffold	99.3289	2.68456
GCF_902362985.1_MGYG-HGUT-00080_genomic	caccae	human	isolate	B	healthy	United Kingdom	PRJEB33885	SAMEA5849581	MGYG-HGUT-00080	Almeida, A., Nayfach, S., Boland, M. et al. A unified catalog of 204,938 reference genomes from the human gut microbiome. Nat Biotechnol 39, 105–114 (2021). https://doi.org/10.1038/s41587-020-0603-3	17	407.4 kb	4	44.5	10.0x	scaffold	98.44	3.33
GCF_902388025.1_UHGG_MGYG-HGUT-02528_genomic	hadrus	human	isolate	A	healthy	China	PRJEB33885	SAMEA5852033	MGYG-HGUT-02528	Almeida, A., Nayfach, S., Boland, M. et al. A unified catalog of 204,938 reference genomes from the human gut microbiome. Nat Biotechnol 39, 105–114 (2021). https://doi.org/10.1038/s41587-020-0603-3	1	3.2 Mb	1	36.5	10.0x	complete genome	96.86	1.67
SRR13592713	hadrus	human	single-cell isolate	A	NA	Japan	PRJNA692334	SAMN17601389	SAG066	Arikawa, K., Ide, K., Kogawa, M. et al. Recovery of strain-resolved genomes from human microbiome through an integration framework of single-cell genomics and metagenomics. Microbiome 9, 202 (2021). https://doi.org/10.1186/s40168-021-01152-4	241	41704	22	37.12	99.1001	contig	94.2445	2.01342
SRR13592785	hadrus	human	single-cell isolate	A	NA	Japan	PRJNA692334	SAMN17601482	SAG063	Arikawa, K., Ide, K., Kogawa, M. et al. Recovery of strain-resolved genomes from human microbiome through an integration framework of single-cell genomics and metagenomics. Microbiome 9, 202 (2021). https://doi.org/10.1186/s40168-021-01152-4	247	51584	18	36.87	97.9995	contig	92.2819	3.69128
SRR13592839	hadrus	human	single-cell isolate	A	NA	Japan	PRJNA692334	SAMN17601458	SAG039	Arikawa, K., Ide, K., Kogawa, M. et al. Recovery of strain-resolved genomes from human microbiome through an integration framework of single-cell genomics and metagenomics. Microbiome 9, 202 (2021). https://doi.org/10.1186/s40168-021-01152-4	156	56599	14	36.67	97.8401	contig	97.8523	3.02013
SRR18440051	hadrus	human	single-cell isolate	A	NA	Japan	PRJNA818799	SAMN26879600	BBSC-G06-016	Arikawa, K., Ide, K., Kogawa, M. et al. Recovery of strain-resolved genomes from human microbiome through an integration framework of single-cell genomics and metagenomics. Microbiome 9, 202 (2021). https://doi.org/10.1186/s40168-021-01152-4	171	61007	16	36.84	98.8125	contig	96.566	2.18121
SRR18440091	hadrus	human	single-cell isolate	A	NA	Japan	PRJNA818799	SAMN26879629	BBSC-G13-093	Arikawa, K., Ide, K., Kogawa, M. et al. Recovery of strain-resolved genomes from human microbiome through an integration framework of single-cell genomics and metagenomics. Microbiome 9, 202 (2021). https://doi.org/10.1186/s40168-021-01152-4	250	54847	20	36.87	99.3408	contig	92.2819	2.13545
SRR18440093	hadrus	human	single-cell isolate	A	NA	Japan	PRJNA818799	SAMN26879627	BBSC-G13-069	Arikawa, K., Ide, K., Kogawa, M. et al. Recovery of strain-resolved genomes from human microbiome through an integration framework of single-cell genomics and metagenomics. Microbiome 9, 202 (2021). https://doi.org/10.1186/s40168-021-01152-4	249	52987	18	36.94	98.9936	contig	95.1692	1.75984
SRR18440101	hadrus	human	single-cell isolate	A	NA	Japan	PRJNA818799	SAMN26879620	BBSC-G12-047	Arikawa, K., Ide, K., Kogawa, M. et al. Recovery of strain-resolved genomes from human microbiome through an integration framework of single-cell genomics and metagenomics. Microbiome 9, 202 (2021). https://doi.org/10.1186/s40168-021-01152-4	181	72395	14	36.85	98.9878	contig	97.2544	2.34899

## Sheet: Supplementary_table2
Supplementary Table 2 (Table S2): Datasets used for assessing prevelance and relative abundance of healthy humans
Dataset	Status	Reference
afolayan_select	selected for healthy adult samples	Afolayan AO, Ayeni FA, Moissl-Eichinger C, Gorkiewicz G, Halwachs B, Högenauer C. Impact of a Nomadic Pastoral Lifestyle on the Gut Microbiome in the Fulani Living in Nigeria. Front Microbiol. 2019 Sep 13;10:2138. doi: 10.3389/fmicb.2019.02138. PMID: 31572342; PMCID: PMC6753190.
bian_select	selected for healthy adult samples	Bian G, Gloor GB, Gong A, Jia C, Zhang W, Hu J, Zhang H, Zhang Y, Zhou Z, Zhang J, Burton JP, Reid G, Xiao Y, Zeng Q, Yang K, Li J. The Gut Microbiota of Healthy Aged Chinese Is Similar to That of the Healthy Young. mSphere. 2017 Sep 27;2(5):e00327-17. doi: 10.1128/mSphere.00327-17. PMID: 28959739; PMCID: PMC5615133.
daquinan	selected for healthy adult samples	Daquigan, N., Seekatz, A.M., Greathouse, K.L. et al. High-resolution profiling of the gut microbiome reveals the extent of Clostridium difficile burden. npj Biofilms Microbiomes 3, 35 (2017). https://doi.org/10.1038/s41522-017-0043-0
dwiyanto	all were healthy adult samples	Dwiyanto, J., Hussain, M.H., Reidpath, D. et al. Ethnicity influences the gut microbiota of individuals sharing a geographical location: a cross-sectional study from a middle-income country. Sci Rep 11, 2618 (2021). https://doi.org/10.1038/s41598-021-82311-3
kameoka_select	selected for healthy adult samples	Kameoka, S., Motooka, D., Watanabe, S. et al. Benchmark of 16S rRNA gene amplicon sequencing using Japanese gut microbiome data from the V1–V2 and V3–V4 primer sets. BMC Genomics 22, 527 (2021). https://doi.org/10.1186/s12864-021-07746-4
macpherson_select	selected for healthy adult samples	MacPherson, C.W., Mathieu, O., Tremblay, J. et al. Gut Bacterial Microbiota and its Resistome Rapidly Recover to Basal State Levels after Short-term Amoxicillin-Clavulanic Acid Treatment in Healthy Adults. Sci Rep 8, 11192 (2018). https://doi.org/10.1038/s41598-018-29229-5
sprockett_select	selected for healthy adult samples	Sprockett DD, Martin M, Costello EK, Burns AR, Holmes SP, Gurven MD, Relman DA. Microbiota assembly, structure, and dynamics among Tsimane horticulturalists of the Bolivian Amazon. Nat Commun. 2020 Jul 29;11(1):3772. doi: 10.1038/s41467-020-17541-6. PMID: 32728114; PMCID: PMC7391733.

## Sheet: Supplementary_table3
Supplementary Table 3 (Table S3): Totals calculated for Figures 2A, 2B, and 2D.
FecalSampleID	Phylum	Family	n	total_n	Isolated_On	n	total_n	Phylum	Family	gen_sp	n	total_n	percent_unique_species
CM001	Actinobacteria	Bifidobacteriaceae	1	40	BHI	9	27	Actinobacteria	Bifidobacteriaceae	Bifidobacterium_faecale	1	27	3.7037
CM001	Firmicutes	Acidaminococcaceae	1	40	BHI+FBS	7	27	Firmicutes	Acidaminococcaceae	Acidaminococcus_intestini	1	27	3.7037
CM001	Firmicutes	Eryipelotrichaceae	7	40	TCCFA	7	27	Firmicutes	Erysipelotrichaceae	Catenibacterium_mitsuokai	1	27	3.7037
CM001	Firmicutes	Lachnospiraceae	14	40	YCFA	4	27	Firmicutes	Erysipelotrichaceae	Clostridium_innocuum	4	27	14.8148
CM001	Firmicutes	Lactobacillaceae	1	40	BHI	7	23	Firmicutes	Lachnospiraceae	Agathobacter_rectalis	1	27	3.7037
CM001	Firmicutes	Peptostreptococcaceae	1	40	BHI+FBS	4	23	Firmicutes	Lachnospiraceae	Anaerostipes_hadrus	6	27	22.2222
CM001	Firmicutes	Streptococcaceae	6	40	TCCFA	9	23	Firmicutes	Lachnospiraceae	Blautia_hominis	1	27	3.7037
CM001	NA	NA	8	40	YCFA	3	23	Firmicutes	Lachnospiraceae	Blautia_luti	1	27	3.7037
CM001	Proteobacteria	Enterobacteriaceae	1	40	BHI	10	34	Firmicutes	Lachnospiraceae	Blautia_obeum	1	27	3.7037
CM002	Firmicutes	Clostridiaceae	1	30	BHI+FBS	6	34	Firmicutes	Lachnospiraceae	Mediterraneibacter_faecis	1	27	3.7037
CM002	Firmicutes	Eryipelotrichaceae	10	30	TCCFA	7	34	Firmicutes	Lactobacillaceae	Lactobacillus_animalis	1	27	3.7037
CM002	Firmicutes	Lachnospiraceae	12	30	YCFA	11	34	Firmicutes	Peptostreptococcaceae	Clostridioides_difficile	1	27	3.7037
CM002	Firmicutes	Lactobacillaceae	1	30	BHI	21	82	Firmicutes	Streptococcaceae	Streptococcus_anginosus	1	27	3.7037
CM002	Firmicutes	Peptostreptococcaceae	1	30	BHI+FBS	13	82	Firmicutes	Streptococcaceae	Streptococcus_salivarius	5	27	18.5185
CM002	NA	NA	2	30	BHI+Rumen	19	82	Proteobacteria	Enterobacteriaceae	Escherichia_fergusonii	1	27	3.7037
CM002	Proteobacteria	Enterobacteriaceae	3	30	TCCFA	14	82	Firmicutes	Clostridiaceae	Clostridium_sardiniense	1	23	4.34783
CM003	Actinobacteria	Coriobacteriaceae	1	43	YCFA	15	82	Firmicutes	Erysipelotrichaceae	Clostridium_innocuum	6	23	26.087
CM003	Bacteroidetes	Bacteroidaceae	1	43	BHI	47	208	Firmicutes	Lachnospiraceae	Anaerostipes_hadrus	5	23	21.7391
CM003	Firmicutes	Eryipelotrichaceae	8	43	BHI+Rumen	60	208	Firmicutes	Lachnospiraceae	Coprococcus_comes	1	23	4.34783
CM003	Firmicutes	Lachnospiraceae	21	43	RCM	24	208	Firmicutes	Lachnospiraceae	Dorea_formicigenerans	1	23	4.34783
CM003	Firmicutes	Peptostreptococcaceae	1	43	TCCFA	14	208	Firmicutes	Lachnospiraceae	Dorea_longicatena	3	23	13.0435
CM003	Firmicutes	Streptococcaceae	3	43	YCFA	63	208	Firmicutes	Lachnospiraceae	Dorea_phocaeensis	1	23	4.34783
CM003	NA	NA	8	43	BHI	46	172	Firmicutes	Lactobacillaceae	Lactobacillus_animalis	1	23	4.34783
CM006	Actinobacteria	Bifidobacteriaceae	1	88	BHI+Rumen	45	172	Firmicutes	Peptostreptococcaceae	Paeniclostridium_sordellii	1	23	4.34783
CM006	Actinobacteria	Coriobacteriaceae	1	88	RCM	26	172	Proteobacteria	Enterobacteriaceae	Escherichia_fergusonii	2	23	8.69565
CM006	Firmicutes	Acidaminococcaceae	6	88	TCCFA	23	172	Proteobacteria	Enterobacteriaceae	Shigella_flexneri	1	23	4.34783
CM006	Firmicutes	Enterococcaceae	5	88	YCFA	32	172	Actinobacteria	Coriobacteriaceae	Collinsella_aerofaciens	1	33	3.0303
CM006	Firmicutes	Eryipelotrichaceae	17	88	BHI	12	88	Bacteroidetes	Bacteroidaceae	Bacteroides_dorei	1	33	3.0303
CM006	Firmicutes	Lachnospiraceae	28	88	BHI+Rumen	25	88	Firmicutes	Erysipelotrichaceae	Clostridium_innocuum	7	33	21.2121
CM006	Firmicutes	Streptococcaceae	12	88	RCM	9	88	Firmicutes	Erysipelotrichaceae	Coprobacillus_cateniformis	1	33	3.0303
CM006	Firmicutes	Veillonellaceae	2	88	TCCFA	14	88	Firmicutes	Lachnospiraceae	Anaerostipes_caccae	1	33	3.0303
CM006	NA	NA	3	88	YCFA	28	88	Firmicutes	Lachnospiraceae	Anaerostipes_hadrus	6	33	18.1818
CM006	Proteobacteria	Enterobacteriaceae	13	88	BHI	44	184	Firmicutes	Lachnospiraceae	Blautia_obeum	2	33	6.06061
CM007	Actinobacteria	Bifidobacteriaceae	23	229	BHI+Rumen	41	184	Firmicutes	Lachnospiraceae	Clostridium_symbiosum	1	33	3.0303
CM007	Actinobacteria	Coriobacteriaceae	4	229	RCM	35	184	Firmicutes	Lachnospiraceae	Coprococcus_comes	3	33	9.09091
CM007	Actinobacteria	Eggerthellaceae	1	229	TCCFA	23	184	Firmicutes	Lachnospiraceae	Dorea_formicigenerans	1	33	3.0303
CM007	Bacteroidetes	Bacteroidaceae	2	229	YCFA	41	184	Firmicutes	Lachnospiraceae	Dorea_longicatena	1	33	3.0303
CM007	Firmicutes	Clostridiaceae	6	229	BHI	38	220	Firmicutes	Lachnospiraceae	Enterocloster_aldensis	1	33	3.0303
CM007	Firmicutes	Desulfitobacterium_f	1	229	BHI+Rumen	49	220	Firmicutes	Lachnospiraceae	Fusicatenibacter_saccharivorans	2	33	6.06061
CM007	Firmicutes	Enterococcaceae	24	229	RCM	38	220	Firmicutes	Lachnospiraceae	Mediterraneibacter_faecis	1	33	3.0303
CM007	Firmicutes	Eryipelotrichaceae	21	229	TCCFA	43	220	Firmicutes	Peptostreptococcaceae	Intestinibacter_bartlettii	1	33	3.0303
CM007	Firmicutes	Lachnospiraceae	128	229	YCFA	52	220	Firmicutes	Streptococcaceae	Streptococcus_oralis	1	33	3.0303
CM007	Firmicutes	Lactobacillaceae	4	229				Firmicutes	Streptococcaceae	Streptococcus_salivarius	2	33	6.06061
CM007	Firmicutes	Streptococcaceae	1	229				Actinobacteria	Bifidobacteriaceae	Bifidobacterium_longum	1	82	1.21951
CM007	NA	NA	13	229				Firmicutes	Acidaminococcaceae	Acidaminococcus_intestini	5	82	6.09756
CM007	Proteobacteria	Enterobacteriaceae	1	229				Firmicutes	Enterococcaceae	Enterococcus_faecalis	5	82	6.09756
CM008	Actinobacteria	Bifidobacteriaceae	1	217				Firmicutes	Erysipelotrichaceae	Catenibacterium_mitsuokai	4	82	4.87805
CM008	Actinobacteria	Coriobacteriaceae	8	217				Firmicutes	Erysipelotrichaceae	Clostridium_innocuum	13	82	15.8537
CM008	Bacteroidetes	Bacteroidaceae	2	217				Firmicutes	Lachnospiraceae	Anaerostipes_caccae	2	82	2.43902
CM008	Bacteroidetes	Prevotellaceae	1	217				Firmicutes	Lachnospiraceae	Anaerostipes_hadrus	22	82	26.8293
CM008	Firmicutes	Acidaminococcaceae	1	217				Firmicutes	Lachnospiraceae	Dorea_phocaeensis	2	82	2.43902
CM008	Firmicutes	Bacillaceae	2	217				Firmicutes	Lachnospiraceae	Mediterraneibacter_faecis	1	82	1.21951
CM008	Firmicutes	Coprobacillaceae	2	217				Firmicutes	Lachnospiraceae	Ruminococcus_torques	1	82	1.21951
CM008	Firmicutes	Enterococcaceae	1	217				Firmicutes	Streptococcaceae	Streptococcus_gallolyticus	2	82	2.43902
CM008	Firmicutes	Eryipelotrichaceae	6	217				Firmicutes	Streptococcaceae	Streptococcus_salivarius	10	82	12.1951
CM008	Firmicutes	Lachnospiraceae	122	217				Firmicutes	Veillonellaceae	Megasphaera_massiliensis	2	82	2.43902
CM008	Firmicutes	Oscillospiraceae	1	217				Proteobacteria	Enterobacteriaceae	Escherichia_fergusonii	12	82	14.6341
CM008	Firmicutes	Streptococcaceae	14	217				Actinobacteria	Bifidobacteriaceae	Bifidobacterium_adolescentis	18	207	8.69565
CM008	Firmicutes	Veillonellaceae	2	217				Actinobacteria	Bifidobacteriaceae	Bifidobacterium_faecale	1	207	0.483092
CM008	NA	NA	4	217				Actinobacteria	Bifidobacteriaceae	Bifidobacterium_longum	3	207	1.44928
CM008	NA	NA	42	217				Actinobacteria	Bifidobacteriaceae	Bifidobacterium_ruminantium	1	207	0.483092
CM008	Proteobacteria	Enterobacteriaceae	8	217				Actinobacteria	Coriobacteriaceae	Collinsella_aerofaciens	4	207	1.93237
CM009	Bacteroidetes	Bacteroidaceae	6	243				Actinobacteria	Eggerthellaceae	Senegalimassilia_anaerobia	1	207	0.483092
CM009	Firmicutes	Acidaminococcaceae	1	243				Bacteroidetes	Bacteroidaceae	Phocaeicola_vulgatus	2	207	0.966184
CM009	Firmicutes	Bacillaceae	1	243				Firmicutes	Clostridiaceae	Clostridium_perfringens	5	207	2.41546
CM009	Firmicutes	Clostridiaceae	1	243				Firmicutes	Enterococcaceae	Enterococcus_faecium	5	207	2.41546
CM009	Firmicutes	Coprobacillaceae	3	243				Firmicutes	Enterococcaceae	Enterococcus_hirae	2	207	0.966184
CM009	Firmicutes	Enterococcaceae	2	243				Firmicutes	Enterococcaceae	Enterococcus_lactis	17	207	8.21256
CM009	Firmicutes	Erysipelotrichaceae	3	243				Firmicutes	Erysipelotrichaceae	Clostridium_innocuum	3	207	1.44928
CM009	Firmicutes	Lachnospiraceae	67	243				Firmicutes	Erysipelotrichaceae	Clostridium_ramosum	18	207	8.69565
CM009	Firmicutes	Staphylococcaceae	1	243				Firmicutes	Lachnospiraceae	Anaerobutyricum_hallii	15	207	7.24638
CM009	Firmicutes	Streptococcaceae	2	243				Firmicutes	Lachnospiraceae	Anaerostipes_hadrus	24	207	11.5942
CM009	NA	NA	156	243				Firmicutes	Lachnospiraceae	Blautia_brookingsii	2	207	0.966184
CM010	Bacteroidetes	Bacteroidaceae	3	278				Firmicutes	Lachnospiraceae	Blautia_massiliensis	2	207	0.966184
CM010	Firmicutes	Acidaminococcaceae	45	278				Firmicutes	Lachnospiraceae	Blautia_obeum	6	207	2.89855
CM010	Firmicutes	Clostridiaceae	3	278				Firmicutes	Lachnospiraceae	Blautia_wexlerae	1	207	0.483092
CM010	Firmicutes	Erysipelotrichaceae	23	278				Firmicutes	Lachnospiraceae	Clostridium_fessum	4	207	1.93237
CM010	Firmicutes	Lachnospiraceae	59	278				Firmicutes	Lachnospiraceae	Clostridium_herbivorans	1	207	0.483092
CM010	Firmicutes	Peptostreptococcaceae	2	278				Firmicutes	Lachnospiraceae	Coprococcus_comes	9	207	4.34783
CM010	Firmicutes	Veillonellaceae	44	278				Firmicutes	Lachnospiraceae	Dorea_longicatena	31	207	14.9758
CM010	NA	NA	99	278				Firmicutes	Lachnospiraceae	Dorea_phocaeensis	10	207	4.83092
CM011	Bacteroidetes	Bacteroidaceae	8	285				Firmicutes	Lachnospiraceae	Enterocloster_aldensis	1	207	0.483092
CM011	Bacteroidetes	Porphyromonadaceae	6	285				Firmicutes	Lachnospiraceae	Fusicatenibacter_saccharivorans	3	207	1.44928
CM011	Firmicutes	Acidaminococcaceae	43	285				Firmicutes	Lachnospiraceae	Lacrimispora_aerotolerans	1	207	0.483092
CM011	Firmicutes	Bacillaceae	2	285				Firmicutes	Lachnospiraceae	Mediterraneibacter_faecis	2	207	0.966184
CM011	Firmicutes	Clostridiaceae	1	285				Firmicutes	Lachnospiraceae	Roseburia_faecis	2	207	0.966184
CM011	Firmicutes	Coprobacillaceae	1	285				Firmicutes	Lachnospiraceae	Roseburia_inulinivorans	1	207	0.483092
CM011	Firmicutes	Enterococcaceae	8	285				Firmicutes	Lachnospiraceae	Ruminococcus_gnavus	6	207	2.89855
CM011	Firmicutes	Erysipelotrichaceae	13	285				Firmicutes	Lactobacillaceae	Ligilactobacillus_ruminis	4	207	1.93237
CM011	Firmicutes	Lachnospiraceae	104	285				Firmicutes	Streptococcaceae	Streptococcus_salivarius	1	207	0.483092
CM011	Firmicutes	Peptostreptococcaceae	3	285				Proteobacteria	Enterobacteriaceae	Escherichia_fergusonii	1	207	0.483092
CM011	Firmicutes	Ruminococcaceae	1	285				Actinobacteria	Bifidobacteriaceae	Bifidobacterium_longum	1	171	0.584795
CM011	Firmicutes	Streptococcaceae	4	285				Actinobacteria	Coriobacteriaceae	Collinsella_aerofaciens	8	171	4.67836
CM011	Firmicutes	Veillonellaceae	5	285				Bacteroidetes	Bacteroidaceae	Bacteroides_stercoris	2	171	1.16959
CM011	Gemmatimonadetes	Gemmatimonadaceae	1	285				Bacteroidetes	Prevotellaceae	Prevotella_copri	1	171	0.584795
CM011	NA	NA	69	285				Firmicutes	Acidaminococcaceae	Phascolarctobacterium_faecium	1	171	0.584795
CM011	Proteobacteria	Enterobacteriaceae	14	285				Firmicutes	Bacillaceae	Bacillus_siamensis	1	171	0.584795
CM011	Proteobacteria	Sutterellaceae	2	285				Firmicutes	Bacillaceae	Bacillus_velezensis	1	171	0.584795
								Firmicutes	Coprobacillaceae	Thomasclavelia_ramosa	2	171	1.16959
								Firmicutes	Enterococcaceae	Enterococcus_durans	1	171	0.584795
								Firmicutes	Erysipelotrichaceae	Clostridium_innocuum	6	171	3.50877
								Firmicutes	Lachnospiraceae	Anaerobutyricum_hallii	8	171	4.67836
								Firmicutes	Lachnospiraceae	Anaerobutyricum_soehngenii	1	171	0.584795
								Firmicutes	Lachnospiraceae	Anaerostipes_hadrus	32	171	18.7135
								Firmicutes	Lachnospiraceae	Blautia_difficilis	2	171	1.16959
								Firmicutes	Lachnospiraceae	Blautia_faecis	1	171	0.584795
								Firmicutes	Lachnospiraceae	Blautia_intestinalis	3	171	1.75439
								Firmicutes	Lachnospiraceae	Blautia_luti	1	171	0.584795
								Firmicutes	Lachnospiraceae	Blautia_massiliensis	6	171	3.50877
								Firmicutes	Lachnospiraceae	Blautia_phocaeensis	1	171	0.584795
								Firmicutes	Lachnospiraceae	Blautia_wexlerae	5	171	2.92398
								Firmicutes	Lachnospiraceae	Clostridium_fessum	14	171	8.18713
								Firmicutes	Lachnospiraceae	Coprococcus_catus	2	171	1.16959
								Firmicutes	Lachnospiraceae	Dorea_formicigenerans	1	171	0.584795
								Firmicutes	Lachnospiraceae	Dorea_longicatena	24	171	14.0351
								Firmicutes	Lachnospiraceae	Dorea_phocaeensis	7	171	4.09357
								Firmicutes	Lachnospiraceae	Mediterraneibacter_faecis	1	171	0.584795
								Firmicutes	Lachnospiraceae	Oliverpabstia_intestinalis	10	171	5.84795
								Firmicutes	Lachnospiraceae	Roseburia_difficilis	1	171	0.584795
								Firmicutes	Lachnospiraceae	Ruminococcus_gnavus	1	171	0.584795
								Firmicutes	Lachnospiraceae	Ruminococcus_lactaris	1	171	0.584795
								Firmicutes	Oscillospiraceae	Flintibacter_faecis	1	171	0.584795
								Firmicutes	Streptococcaceae	Streptococcus_agalactiae	1	171	0.584795
								Firmicutes	Streptococcaceae	Streptococcus_anginosus subsp. Whileyi	2	171	1.16959
								Firmicutes	Streptococcaceae	Streptococcus_salivarius	8	171	4.67836
								Firmicutes	Streptococcaceae	Streptococcus_symci	1	171	0.584795
								Firmicutes	Streptococcaceae	Streptococcus_thermophilus	1	171	0.584795
								Firmicutes	Streptococcaceae	Streptococcus_toyakuensis	1	171	0.584795
								Firmicutes	Veillonellaceae	Allisonella_histaminiformans	2	171	1.16959
								Proteobacteria	Enterobacteriaceae	Escherichia_coli	1	171	0.584795
								Proteobacteria	Enterobacteriaceae	Escherichia_fergusonii	4	171	2.33918
								Proteobacteria	Enterobacteriaceae	Escherichia_hominis	2	171	1.16959
								Proteobacteria	Enterobacteriaceae	Intestinirhabdus_alba	1	171	0.584795
								Bacteroidetes	Bacteroidaceae	Bacteroides_fragilis	2	88	2.27273
								Bacteroidetes	Bacteroidaceae	Bacteroides_uniformis	2	88	2.27273
								Bacteroidetes	Bacteroidaceae	Bacteroides_vulgatus	1	88	1.13636
								Bacteroidetes	Bacteroidaceae	Phocaeicola_JN559701_s	1	88	1.13636
								Firmicutes	Acidaminococcaceae	Acidaminococcus_intestini	1	88	1.13636
								Firmicutes	Bacillaceae	Bacillus_arachidis	1	88	1.13636
								Firmicutes	Clostridiaceae	Clostridium_perfringens	1	88	1.13636
								Firmicutes	Coprobacillaceae	Faecalibacillus_intestinalis	1	88	1.13636
								Firmicutes	Coprobacillaceae	Longibaculum_muris	2	88	2.27273
								Firmicutes	Enterococcaceae	Enterococcus_faecalis	2	88	2.27273
								Firmicutes	Erysipelotrichaceae	Clostridium_g36_innocuum	1	88	1.13636
								Firmicutes	Erysipelotrichaceae	Clostridium_innocuum	2	88	2.27273
								Firmicutes	Lachnospiraceae	Anaerostipes_hadrus	27	88	30.6818
								Firmicutes	Lachnospiraceae	Blautia_FP929054_s	1	88	1.13636
								Firmicutes	Lachnospiraceae	Blautia_brookingsii	1	88	1.13636
								Firmicutes	Lachnospiraceae	Blautia_celeris	2	88	2.27273
								Firmicutes	Lachnospiraceae	Blautia_difficilis	1	88	1.13636
								Firmicutes	Lachnospiraceae	Blautia_luti	1	88	1.13636
								Firmicutes	Lachnospiraceae	Blautia_massiliensis	1	88	1.13636
								Firmicutes	Lachnospiraceae	Blautia_wexlerae	3	88	3.40909
								Firmicutes	Lachnospiraceae	Clostridium_fessum	3	88	3.40909
								Firmicutes	Lachnospiraceae	Clostridium_innocuum	1	88	1.13636
								Firmicutes	Lachnospiraceae	Dorea_OEPZ_s	1	88	1.13636
								Firmicutes	Lachnospiraceae	Dorea_formicigenerans	2	88	2.27273
								Firmicutes	Lachnospiraceae	Dorea_hominis	2	88	2.27273
								Firmicutes	Lachnospiraceae	Dorea_longicatena	6	88	6.81818
								Firmicutes	Lachnospiraceae	Dorea_phocaeensis	8	88	9.09091
								Firmicutes	Lachnospiraceae	Mediterraneibacter_faecis	5	88	5.68182
								Firmicutes	Lachnospiraceae	Mediterraneibacter_gnavus	1	88	1.13636
								Firmicutes	Lachnospiraceae	Oliverpabstia_intestinalis	1	88	1.13636
								Firmicutes	Staphylococcaceae	Staphylococcus_calendonicus	1	88	1.13636
								Firmicutes	Streptococcaceae	Streptococcus_salivarius	1	88	1.13636
								Firmicutes	Streptococcaceae	Streptococcus_thermophilus	1	88	1.13636
								N/A	N/A	N/A_N/A	1	88	1.13636
								Bacteroidetes	Bacteroidaceae	Bacteroides_finegoldii	1	184	0.543478
								Bacteroidetes	Bacteroidaceae	Bacteroides_stercoris	1	184	0.543478
								Bacteroidetes	Bacteroidaceae	Bacteroides_vulgatus	1	184	0.543478
								Firmicutes	Acidaminococcaceae	Acidaminococcus_intestini	43	184	23.3696
								Firmicutes	Acidaminococcaceae	Acidaminococcus_timonensis	2	184	1.08696
								Firmicutes	Clostridiaceae	Clostridium_perfringens	3	184	1.63043
								Firmicutes	Erysipelotrichaceae	Clostridium_cocleatum	1	184	0.543478
								Firmicutes	Erysipelotrichaceae	Clostridium_innocuum	12	184	6.52174
								Firmicutes	Erysipelotrichaceae	Clostridium_ramosum	6	184	3.26087
								Firmicutes	Erysipelotrichaceae	Longicatena_GL520168_s	1	184	0.543478
								Firmicutes	Erysipelotrichaceae	Longicatena_JH590969_s	3	184	1.63043
								Firmicutes	Lachnospiraceae	Anaerostipes_MJIG_s	1	184	0.543478
								Firmicutes	Lachnospiraceae	Anaerostipes_caccae	8	184	4.34783
								Firmicutes	Lachnospiraceae	Anaerostipes_hadrus	7	184	3.80435
								Firmicutes	Lachnospiraceae	Blautia_BBZR_s	4	184	2.17391
								Firmicutes	Lachnospiraceae	Blautia_producta	3	184	1.63043
								Firmicutes	Lachnospiraceae	Clostridium_aldenense	1	184	0.543478
								Firmicutes	Lachnospiraceae	Clostridium_bolteae	3	184	1.63043
								Firmicutes	Lachnospiraceae	Clostridium_citroniae	1	184	0.543478
								Firmicutes	Lachnospiraceae	Clostridium_g21_scindens	1	184	0.543478
								Firmicutes	Lachnospiraceae	Clostridium_g24_bolteae	1	184	0.543478
								Firmicutes	Lachnospiraceae	Clostridium_g24_citroniae	4	184	2.17391
								Firmicutes	Lachnospiraceae	Clostridium_scindens	2	184	1.08696
								Firmicutes	Lachnospiraceae	Clostridium_symbiosum	1	184	0.543478
								Firmicutes	Lachnospiraceae	Coprococcus_LT574837_s	1	184	0.543478
								Firmicutes	Lachnospiraceae	Coprococcus_comes	2	184	1.08696
								Firmicutes	Lachnospiraceae	Dorea_longicatena	2	184	1.08696
								Firmicutes	Lachnospiraceae	EU463123_g_EU463123_s	5	184	2.71739
								Firmicutes	Lachnospiraceae	Faecalicatena_orotica	1	184	0.543478
								Firmicutes	Lachnospiraceae	Fusicatenibacter_saccharivorans	1	184	0.543478
								Firmicutes	Lachnospiraceae	Hungatella_effluvii	1	184	0.543478
								Firmicutes	Lachnospiraceae	Hungatella_hathewayi	4	184	2.17391
								Firmicutes	Lachnospiraceae	Ruminococcus_gnavus	5	184	2.71739
								Firmicutes	Peptostreptococcaceae	Clostridium_dakarense	1	184	0.543478
								Firmicutes	Peptostreptococcaceae	Terrisporobacter_mayombei	1	184	0.543478
								Firmicutes	Veillonellaceae	Megasphaera_elsdenii	1	184	0.543478
								Firmicutes	Veillonellaceae	Megasphaera_massiliensis	43	184	23.3696
								N/A	N/A	N/A_N/A	5	184	2.71739
								Bacteroidetes	Bacteroidaceae	Bacteroides_HQ778885_s	1	220	0.454545
								Bacteroidetes	Bacteroidaceae	Bacteroides_dorei	4	220	1.81818
								Bacteroidetes	Bacteroidaceae	Bacteroides_thetaiotaomicron	3	220	1.36364
								Bacteroidetes	Porphyromonadaceae	Parabacteroides_PAC001783_s	1	220	0.454545
								Bacteroidetes	Porphyromonadaceae	Parabacteroides_distasonis	2	220	0.909091
								Bacteroidetes	Porphyromonadaceae	Parabacteroides_merdae	3	220	1.36364
								Firmicutes	Acidaminococcaceae	Acidaminococcus_intestini	43	220	19.5455
								Firmicutes	Bacillaceae	Bacillus_cereus	1	220	0.454545
								Firmicutes	Bacillaceae	Bacillus_paramycoides	1	220	0.454545
								Firmicutes	Clostridiaceae	Clostridium_EF515406_s	1	220	0.454545
								Firmicutes	Coprobacillaceae	Thomasclavelia_ramosa	1	220	0.454545
								Firmicutes	Enterococcaceae	Enterococcus_faecalis	8	220	3.63636
								Firmicutes	Erysipelotrichaceae	Clostridium_innocuum	3	220	1.36364
								Firmicutes	Erysipelotrichaceae	Clostridium_ramosum	6	220	2.72727
								Firmicutes	Erysipelotrichaceae	Coprobacillus_NFLD_s	1	220	0.454545
								Firmicutes	Erysipelotrichaceae	Coprobacillus_NFLJ_s	1	220	0.454545
								Firmicutes	Erysipelotrichaceae	Longicatena_GL520168_s	2	220	0.909091
								Firmicutes	Lachnospiraceae	Agathobacter_rectalis	4	220	1.81818
								Firmicutes	Lachnospiraceae	Anaerostipes_CYYH_s	2	220	0.909091
								Firmicutes	Lachnospiraceae	Anaerostipes_hadrus	10	220	4.54545
								Firmicutes	Lachnospiraceae	Blautia_AJ408961_s	1	220	0.454545
								Firmicutes	Lachnospiraceae	Blautia_BBZR_s	2	220	0.909091
								Firmicutes	Lachnospiraceae	Blautia_DQ825048_s	1	220	0.454545
								Firmicutes	Lachnospiraceae	Blautia_HQ816936_s	1	220	0.454545
								Firmicutes	Lachnospiraceae	Blautia_LN913006_s	2	220	0.909091
								Firmicutes	Lachnospiraceae	Blautia_brookingsii	1	220	0.454545
								Firmicutes	Lachnospiraceae	Blautia_faecis	6	220	2.72727
								Firmicutes	Lachnospiraceae	Blautia_luti	1	220	0.454545
								Firmicutes	Lachnospiraceae	Blautia_obeum	1	220	0.454545
								Firmicutes	Lachnospiraceae	Clostridium_DS990270_s	1	220	0.454545
								Firmicutes	Lachnospiraceae	Clostridium_PAC001164_s	5	220	2.27273
								Firmicutes	Lachnospiraceae	Clostridium_aldenense	1	220	0.454545
								Firmicutes	Lachnospiraceae	Clostridium_bolteae	8	220	3.63636
								Firmicutes	Lachnospiraceae	Coprococcus_CYYZ_s	5	220	2.27273
								Firmicutes	Lachnospiraceae	Coprococcus_comes	3	220	1.36364
								Firmicutes	Lachnospiraceae	Dorea_formicigenerans	6	220	2.72727
								Firmicutes	Lachnospiraceae	Dorea_longicatena	17	220	7.72727
								Firmicutes	Lachnospiraceae	Enterocloster_aldenensis	2	220	0.909091
								Firmicutes	Lachnospiraceae	Enterocloster_bolteae	1	220	0.454545
								Firmicutes	Lachnospiraceae	Eubacterium_PAC001045_s	1	220	0.454545
								Firmicutes	Lachnospiraceae	Faecalicatena_contorta	1	220	0.454545
								Firmicutes	Lachnospiraceae	Faecalimonas_PAC001138_s	1	220	0.454545
								Firmicutes	Lachnospiraceae	Fusicatenibacter_saccharivorans	1	220	0.454545
								Firmicutes	Lachnospiraceae	PAC000740_g_PAC000740_s	1	220	0.454545
								Firmicutes	Lachnospiraceae	Roseburia_intestinalis	1	220	0.454545
								Firmicutes	Lachnospiraceae	Ruminococcus_bromii	2	220	0.909091
								Firmicutes	Lachnospiraceae	Ruminococcus_faecis	14	220	6.36364
								Firmicutes	Lachnospiraceae	Sellimonas_intestinalis	1	220	0.454545
								Firmicutes	Peptostreptococcaceae	Paraclostridium_benzoelyticum	3	220	1.36364
								Firmicutes	Ruminococcaceae	Monoglobus_pectinilyticus	1	220	0.454545
								Firmicutes	Streptococcaceae	Streptococcus_ALIF_s	1	220	0.454545
								Firmicutes	Streptococcaceae	Streptococcus_JEWZ_s	1	220	0.454545
								Firmicutes	Streptococcaceae	Streptococcus_salivarius	1	220	0.454545
								Firmicutes	Streptococcaceae	Streptococcus_vestibularis	1	220	0.454545
								Firmicutes	Veillonellaceae	Megasphaera_massiliensis	5	220	2.27273
								Gemmatimonadetes	Gemmatimonadaceae	EU491374_g_EU682497_s	1	220	0.454545
								N/A	N/A	N/A_N/A	4	220	1.81818
								Proteobacteria	Enterobacteriaceae	Escherichia_fergusonii	13	220	5.90909
								Proteobacteria	Enterobacteriaceae	Shigella_dysenteriae	1	220	0.454545
								Proteobacteria	Sutterellaceae	Sutterella_wadsworthensis	2	220	0.909091

## Sheet: Supplementary_table4
Supplementary Table 4 (Table S4): Raw Data table for figure 3C inset: calculating COG percentages in all 126 genomes
pangenome_type	COG20_CATEGORY_ACC	COG20_CATEGORY	n	newcog	perc	color
core	Not_Assigned	Not_Assigned	1988	Not_Assigned	2.94091	grey67
singletons	Not_Assigned	Not_Assigned	2630	Not_Assigned	60.4598	grey67
soft-shell	Not_Assigned	Not_Assigned	81978	Not_Assigned	26.0515	grey67
core	R	General function prediction only	4468	R	6.60966	grey67
singletons	R	General function prediction only	102	R	2.34483	grey67
soft-shell	R	General function prediction only	13407	R	4.26056	grey67
core	S	Function unknown	1647	S	2.43646	grey67
singletons	S	Function unknown	54	S	1.24138	grey67
soft-shell	S	Function unknown	8383	S	2.664	grey67
soft-shell	W	Extracellular structures	96	W	0.030507	grey67
core	J	Translation, ribosomal structure and biogenesis	10102	J	14.9442	#A71B4B
singletons	J	Translation, ribosomal structure and biogenesis	42	J	0.965517	#A71B4B
soft-shell	J	Translation, ribosomal structure and biogenesis	16423	J	5.219	#A71B4B
core	K	Transcription	3839	K	5.67916	#A71B4B
singletons	K	Transcription	229	K	5.26437	#A71B4B
soft-shell	K	Transcription	23373	K	7.42762	#A71B4B
core	L	Replication, recombination and repair	4531	L	6.70286	#A71B4B
singletons	L	Replication, recombination and repair	149	L	3.42529	#A71B4B
soft-shell	L	Replication, recombination and repair	10549	L	3.35233	#A71B4B
core	D	Cell cycle control, cell division, chromosome partitioning	3546	D	5.24572	#D04939
singletons	D	Cell cycle control, cell division, chromosome partitioning	36	D	0.827586	#D04939
soft-shell	D	Cell cycle control, cell division, chromosome partitioning	8342	D	2.65097	#D04939
core	V	Defense mechanisms	710	V	1.05033	#D04939
singletons	V	Defense mechanisms	152	V	3.49425	#D04939
soft-shell	V	Defense mechanisms	11194	V	3.5573	#D04939
core	T	Signal transduction mechanisms	2440	T	3.60957	#D04939
singletons	T	Signal transduction mechanisms	113	T	2.5977	#D04939
soft-shell	T	Signal transduction mechanisms	12638	T	4.01618	#D04939
core	M	Cell wall/membrane/envelope biogenesis	2818	M	4.16876	#D04939
singletons	M	Cell wall/membrane/envelope biogenesis	152	M	3.49425	#D04939
soft-shell	M	Cell wall/membrane/envelope biogenesis	15439	M	4.9063	#D04939
core	N	Cell motility	126	N	0.186396	#D04939
singletons	N	Cell motility	9	N	0.206897	#D04939
soft-shell	N	Cell motility	644	N	0.204654	#D04939
core	O	Posttranslational modification, protein turnover, chaperones	2462	O	3.64212	#D04939
singletons	O	Posttranslational modification, protein turnover, chaperones	71	O	1.63218	#D04939
soft-shell	O	Posttranslational modification, protein turnover, chaperones	7123	O	2.26359	#D04939
core	U	Intracellular trafficking, secretion, and vesicular transport	888	U	1.31365	#D04939
singletons	U	Intracellular trafficking, secretion, and vesicular transport	18	U	0.413793	#D04939
soft-shell	U	Intracellular trafficking, secretion, and vesicular transport	2450	U	0.778576	#D04939
core	C	Energy production and conversion	4900	C	7.24873	#EB7803
singletons	C	Energy production and conversion	57	C	1.31035	#EB7803
soft-shell	C	Energy production and conversion	12338	C	3.92085	#EB7803
core	G	Carbohydrate transport and metabolism	5272	G	7.79905	#F9BC53
singletons	G	Carbohydrate transport and metabolism	121	G	2.78161	#F9BC53
soft-shell	G	Carbohydrate transport and metabolism	30440	G	9.67341	#F9BC53
core	E	Amino acid transport and metabolism	5781	E	8.55203	#FEF1A6
singletons	E	Amino acid transport and metabolism	86	E	1.97701	#FEF1A6
soft-shell	E	Amino acid transport and metabolism	16989	E	5.39887	#FEF1A6
core	F	Nucleotide transport and metabolism	2900	F	4.29007	#E2F8B5
singletons	F	Nucleotide transport and metabolism	34	F	0.781609	#E2F8B5
soft-shell	F	Nucleotide transport and metabolism	7520	F	2.38975	#E2F8B5
core	H	Coenzyme transport and metabolism	4122	H	6.09781	#9CE5AD
singletons	H	Coenzyme transport and metabolism	74	H	1.70115	#9CE5AD
soft-shell	H	Coenzyme transport and metabolism	12366	H	3.92974	#9CE5AD
core	I	Lipid transport and metabolism	2361	I	3.49271	#43CBB1
singletons	I	Lipid transport and metabolism	28	I	0.643678	#43CBB1
soft-shell	I	Lipid transport and metabolism	7280	I	2.31348	#43CBB1
core	P	Inorganic ion transport and metabolism	2445	P	3.61697	#00AAB6
singletons	P	Inorganic ion transport and metabolism	56	P	1.28736	#00AAB6
soft-shell	P	Inorganic ion transport and metabolism	8770	P	2.78699	#00AAB6
core	Q	Secondary metabolites biosynthesis, transport and catabolism	252	Q	0.372792	#0080B2
singletons	Q	Secondary metabolites biosynthesis, transport and catabolism	10	Q	0.229885	#0080B2
soft-shell	Q	Secondary metabolites biosynthesis, transport and catabolism	1034	Q	0.328591	#0080B2
singletons	X	Mobilome: prophages, transposons	127	X	2.91954	#584B9F
soft-shell	X	Mobilome: prophages, transposons	5901	X	1.87526	#584B9F

## Sheet: Supplementary_table5
Supplementary table 5 (Table S5): Raw numbers for figure 4D
rownames	GT83	GT8	GT58	GT56	GT51	GT5	GT4	GT35	GT32	GT30	GT28	GT2	GT14	GT12	GT113	GT111	GT11	GT100	GT1	GT0	GH9	GH84	GH78	GH77	GH73	GH65	GH53	GH51	GH5	GH43	GH42	GH4	GH39	GH38	GH36	GH32	GH31	GH3	GH28	GH25	GH24	GH23	GH2	GH18	GH172	GH166	GH16	GH146	GH130
GCA_905206325	2	0	2	0	2	2	13	2	2	0	1	17	0	0	0	0	0	0	2	0	0	1	0	1	2	0	2	2	1	1	0	0	0	1	1	4	0	1	4	2	0	1	0	0	0	0	0	0	1
GCF_003461705	2	0	2	0	2	2	12	2	1	0	1	19	0	0	0	0	0	0	1	0	0	1	0	1	2	0	2	0	1	0	0	0	0	1	2	2	0	1	4	2	0	3	0	0	0	0	0	0	1
GCF_018223505	2	0	2	0	2	2	9	2	1	0	1	17	0	0	0	0	0	0	1	0	0	1	0	1	2	0	2	0	1	0	0	0	0	1	3	2	0	1	4	2	0	3	2	0	0	0	0	0	1
GCF_018786165	2	0	2	0	3	2	8	2	1	0	1	20	1	0	0	0	0	0	2	0	0	1	0	1	4	0	2	0	1	0	0	0	0	1	1	4	0	1	4	2	0	4	0	0	0	0	0	0	1
GCA_019119895	2	1	2	0	2	1	10	1	0	0	1	15	0	1	0	0	0	2	3	0	0	1	0	1	1	1	0	0	2	0	0	7	0	1	2	2	0	1	5	1	0	2	0	0	0	0	0	0	1
GCA_017888015	2	1	2	0	2	1	6	1	1	0	1	11	0	0	0	0	0	2	1	0	0	1	0	1	1	1	0	0	1	0	0	5	0	1	4	5	0	0	5	1	0	1	0	0	0	0	0	0	1
GCA_904419565	2	1	2	0	2	1	8	1	0	0	1	12	0	0	0	0	0	2	1	0	0	1	0	1	2	1	0	0	2	0	0	3	0	1	3	5	0	1	5	1	0	0	0	0	0	0	0	0	1
GCF_016586355	2	1	2	0	2	1	11	1	1	0	1	18	0	0	0	0	0	2	2	0	0	1	0	1	2	1	0	0	1	0	0	3	0	1	3	4	0	1	5	1	0	2	0	0	0	0	0	0	1
CM02_91	2	0	2	0	2	1	5	1	0	0	1	11	0	0	0	0	0	0	1	0	1	1	0	1	3	0	0	0	1	0	0	2	0	1	2	1	0	1	4	4	0	1	0	1	0	0	0	0	1
CM03_34	2	0	2	0	2	1	5	1	0	0	1	11	0	0	0	0	0	0	1	0	1	1	0	1	3	0	0	0	1	0	0	2	0	1	2	1	0	1	4	4	0	1	0	1	0	0	0	0	1
CM06_28	2	0	2	0	2	1	5	1	0	0	1	11	0	0	0	0	0	0	1	0	1	1	0	1	3	0	0	0	1	0	0	2	0	1	2	1	0	1	4	4	0	0	0	1	0	0	0	0	1
CM06_64	2	0	2	0	2	1	5	1	0	0	1	11	0	0	0	0	0	0	1	0	1	1	0	1	3	0	0	0	1	0	0	2	0	1	2	1	0	1	4	4	0	0	0	1	0	0	0	0	1
GCA_018375095	2	0	2	0	2	1	5	1	0	0	1	10	0	0	0	0	0	0	1	0	1	1	0	1	3	0	0	0	1	0	0	2	0	1	2	1	0	1	4	5	0	1	0	1	0	0	0	0	1
GCA_905199235	2	0	2	0	1	1	3	1	0	0	1	10	0	0	0	0	0	0	1	0	1	0	0	1	3	0	0	0	1	0	0	2	0	1	1	1	0	1	2	4	0	0	1	1	0	0	0	0	1
GCF_000154305	2	0	2	0	2	1	7	1	0	0	1	11	0	0	0	0	0	0	1	0	0	1	0	1	3	0	0	0	1	0	1	2	0	1	2	1	0	1	5	4	0	1	0	1	0	0	0	0	1
GCF_000185825	2	0	2	0	2	1	5	1	0	0	1	12	0	0	0	0	0	0	1	0	1	1	0	1	3	0	0	0	1	0	0	2	0	1	2	1	0	1	4	4	0	1	0	1	0	0	0	0	1
GCF_000432215	2	0	2	0	2	1	4	1	0	0	1	11	0	0	0	0	0	0	1	0	1	1	0	1	3	0	0	0	1	0	0	2	0	1	2	1	0	1	4	4	0	1	0	1	0	0	0	0	1
GCF_001304975	2	0	1	0	5	1	7	1	0	0	1	10	0	0	0	0	0	0	1	0	1	0	0	1	3	0	0	0	1	0	0	3	0	1	1	1	0	1	3	4	0	3	0	1	0	0	0	0	1
GCF_003461725	2	0	2	0	2	1	3	1	0	0	1	11	0	0	0	0	0	0	1	0	1	1	0	1	3	0	0	0	1	0	0	2	0	1	2	1	0	1	4	6	0	1	0	3	0	0	0	0	1
GCF_014131675	2	0	2	0	2	1	7	1	0	0	1	11	0	0	0	0	0	0	1	0	1	1	0	1	3	0	0	0	1	0	1	2	0	1	2	1	0	1	5	4	0	1	0	1	0	0	0	0	1
GCF_014467075	2	0	2	0	2	1	7	1	0	0	1	11	0	0	0	0	0	0	1	0	1	1	0	1	3	0	0	0	1	0	1	2	0	1	2	1	0	1	5	4	0	1	0	1	0	0	0	0	1
GCF_900624715	2	0	2	0	2	1	5	1	0	0	1	13	0	0	0	0	1	0	3	0	1	1	0	1	4	0	0	0	1	0	0	2	0	1	2	1	0	1	5	4	0	2	0	1	0	0	0	0	1
GCF_902362985	2	0	2	0	2	1	5	1	0	0	1	11	0	0	0	0	0	0	1	0	1	1	0	1	3	0	0	0	1	0	0	2	0	1	2	1	0	1	4	4	0	2	0	1	0	0	0	0	1
GCA_019114985	2	0	2	0	2	1	3	1	0	1	1	14	0	0	0	0	0	2	1	1	0	1	0	1	1	0	0	0	1	0	0	4	1	1	5	3	0	1	4	1	0	0	0	0	0	0	0	0	1
GCA_904419485	2	0	2	0	2	1	4	1	0	1	1	20	0	0	0	0	0	2	1	1	0	1	0	1	2	1	0	0	1	0	0	4	1	1	5	3	0	1	4	1	0	1	0	0	0	0	0	0	1
GCF_018982945	2	1	2	0	2	2	6	1	0	0	1	14	0	0	0	0	0	2	1	1	1	1	0	1	2	0	2	0	1	0	0	3	0	1	1	4	0	1	3	2	0	1	0	1	0	0	1	0	1
CM01_24	2	0	2	0	2	2	13	2	1	0	1	19	0	0	1	0	0	0	1	0	0	1	0	1	2	0	4	0	1	0	0	5	0	1	1	4	0	1	4	2	0	3	2	0	0	0	0	0	1
CM02_14	2	1	2	0	3	2	14	2	1	0	1	18	0	0	0	0	0	0	1	0	0	1	0	1	4	0	4	0	1	0	0	5	0	2	1	4	0	1	4	2	0	7	0	0	0	0	0	0	1
CM02_2	2	0	2	0	3	2	11	2	1	0	1	19	0	0	0	0	0	0	1	0	0	1	0	1	3	0	4	0	1	0	0	2	0	1	1	4	0	1	4	2	0	9	2	0	0	0	0	0	1
CM02_5	2	0	2	0	2	2	8	2	1	0	1	22	1	0	0	1	0	0	2	0	0	1	0	1	2	0	4	0	1	0	0	5	0	1	1	4	0	1	4	2	0	4	2	0	0	0	0	0	1
CM03_42	2	0	2	0	3	2	7	2	2	0	1	20	0	0	1	0	0	0	2	0	0	1	0	1	4	0	4	0	1	0	0	3	0	1	1	4	0	1	4	2	0	5	2	0	0	0	0	0	1
CM03_47	2	1	2	0	3	2	14	2	1	0	1	18	0	0	0	0	0	0	1	0	0	1	0	1	4	0	4	0	1	0	0	5	0	2	1	4	0	1	4	2	0	7	0	0	0	0	0	0	1
CM03_84	2	1	2	0	3	2	14	2	1	0	1	18	0	0	0	0	0	0	1	0	0	1	0	1	4	0	4	0	1	0	0	5	0	2	1	4	0	1	4	2	0	7	0	0	0	0	0	0	1
CM06_11	2	0	2	0	3	2	5	2	1	0	1	18	0	0	1	0	0	0	2	0	0	1	0	1	4	0	4	0	1	0	0	2	0	1	1	4	0	1	4	2	0	2	2	0	0	0	0	0	1
CM06_29	2	0	2	0	3	2	5	2	1	0	1	18	0	0	1	0	0	0	2	0	0	1	0	1	4	0	4	0	1	0	0	2	0	1	1	4	0	1	4	2	0	2	2	0	0	0	0	0	1
CM07_26	2	0	2	0	3	2	9	2	1	0	1	22	1	0	0	0	0	0	1	0	0	1	0	1	4	0	4	0	1	0	0	5	0	1	1	4	0	1	4	2	0	3	2	0	0	0	0	0	1
CM07_31	2	0	2	0	3	2	9	2	1	0	1	22	1	0	0	0	0	0	1	0	0	1	0	1	4	0	4	0	1	0	0	5	0	1	1	4	0	1	4	2	0	4	2	0	0	0	0	0	1
CM1_23	2	0	2	0	2	2	9	2	1	0	1	22	1	0	0	0	0	0	1	0	0	1	0	1	2	0	4	0	1	0	0	5	0	1	1	4	0	1	4	2	0	3	2	0	1	0	0	0	1
CM1_26	2	0	2	0	3	2	9	2	1	0	1	22	1	0	0	0	0	0	1	0	0	1	0	1	4	0	4	0	1	0	0	5	0	1	1	4	0	1	4	2	0	3	2	0	0	0	0	0	1
CM1_30	2	0	2	0	2	2	13	2	1	0	1	19	0	0	1	0	0	0	1	0	0	1	0	1	2	0	4	0	1	0	0	5	0	1	1	4	0	1	4	2	0	3	2	0	0	0	0	0	1
CM7_52	2	0	2	0	3	2	9	2	1	0	1	22	1	0	0	0	0	0	1	0	0	1	0	1	4	0	4	0	1	0	0	5	0	1	1	4	0	1	4	2	0	3	2	0	0	0	0	0	1
CM7_69	2	0	2	0	3	2	9	2	1	0	1	22	1	0	0	0	0	0	1	0	0	1	0	1	4	0	4	0	1	0	0	5	0	1	1	4	0	1	4	2	0	3	2	0	0	0	0	0	1
CM7_88B	2	0	2	0	2	2	13	2	1	0	1	19	0	0	1	0	0	0	1	0	0	1	0	1	2	0	4	0	1	0	0	5	0	1	1	4	0	1	4	2	0	3	2	0	0	0	0	0	1
GCA_008679275	2	0	2	0	2	2	9	2	2	0	1	25	0	0	0	0	0	0	2	0	0	1	0	1	2	0	4	0	1	0	0	5	0	1	1	4	0	1	4	2	0	1	2	0	0	0	0	0	1
GCA_008680515	1	0	2	0	2	2	6	1	1	0	1	19	0	0	0	0	0	0	1	0	0	1	0	1	1	0	5	0	1	0	0	5	0	1	0	4	0	0	3	2	0	4	2	0	0	0	0	0	1
GCA_008680995	2	0	2	0	2	2	9	2	1	0	1	19	0	0	1	0	0	0	1	0	0	1	0	1	2	0	4	0	1	0	0	2	0	2	1	4	0	1	4	2	0	2	2	0	0	0	0	0	1
GCA_014866065	2	0	2	0	2	2	8	2	1	0	1	18	0	0	0	0	0	0	1	0	0	1	0	1	2	0	4	0	1	0	0	5	0	0	1	4	0	1	4	2	0	1	0	0	0	0	0	0	1
GCA_017850655	2	0	2	0	3	2	10	3	1	0	1	23	0	0	0	0	0	0	2	0	0	1	0	1	4	0	2	0	1	0	0	2	0	1	1	4	0	2	4	2	0	4	3	0	0	0	0	0	1
GCA_017851275	2	1	2	1	3	2	13	2	1	0	1	18	0	0	0	0	0	0	2	0	0	1	0	1	2	0	2	0	1	0	0	5	0	1	1	4	0	1	4	2	0	3	2	0	0	0	0	0	1
GCA_018365775	2	0	2	0	2	2	10	2	1	0	1	20	0	0	1	0	0	0	1	0	0	1	0	1	2	0	1	0	1	0	0	2	0	1	1	4	0	1	4	2	0	2	2	0	0	0	0	0	1
GCF_000154545	2	0	2	0	2	2	8	2	3	0	1	27	0	0	1	0	0	0	2	0	0	1	0	1	2	0	4	0	1	0	0	4	0	1	1	4	0	1	4	2	0	5	2	0	0	0	0	0	1
GCF_000185525	2	0	2	0	3	2	10	2	1	0	1	17	0	0	1	0	0	0	1	0	0	1	0	1	2	0	4	0	1	0	0	2	0	2	2	4	0	1	4	2	1	5	2	0	0	0	0	0	1
GCF_000210695	2	0	2	0	2	2	8	3	3	0	1	26	0	0	1	0	0	0	2	0	0	1	0	1	2	0	4	0	1	0	0	4	0	1	1	4	0	1	4	2	1	4	0	0	0	0	0	0	1
GCF_000332875	2	0	2	0	2	2	10	2	1	0	1	17	0	0	1	0	0	0	1	0	0	1	0	1	2	0	4	0	1	0	0	2	0	1	1	4	0	1	4	2	0	2	2	0	0	0	0	0	1
GCF_000876135	2	0	2	0	4	2	9	2	2	0	1	21	0	0	1	0	0	0	2	0	0	1	0	1	6	0	4	0	1	0	0	5	0	1	1	4	0	1	4	2	0	3	2	0	0	0	0	0	1
GCF_001404835	2	0	2	0	4	2	9	2	1	0	1	24	3	0	1	0	0	0	1	0	0	1	0	1	5	0	4	0	1	0	0	3	0	1	1	4	0	1	3	2	0	6	2	0	0	0	0	0	1
GCF_001404955	2	0	2	0	2	2	11	2	2	0	1	21	0	0	1	0	0	0	2	0	0	1	0	1	2	0	3	0	1	0	0	4	0	1	1	4	0	1	4	2	0	3	2	0	0	0	0	0	1
GCF_001405635	2	0	2	0	3	2	10	3	2	0	1	22	0	0	2	0	1	0	2	0	0	1	0	1	4	0	2	0	1	0	0	2	0	1	1	4	0	1	4	2	0	4	2	0	0	0	0	0	1
GCF_001405715	2	0	2	0	3	2	8	2	2	0	1	25	0	0	1	0	0	0	2	0	0	1	0	1	4	0	4	0	1	0	0	3	0	2	1	4	0	1	4	2	0	2	2	0	0	0	0	0	1
GCF_001998765	2	0	2	0	2	2	9	2	1	0	1	18	0	0	1	0	0	0	1	0	0	1	0	1	2	0	4	0	1	0	0	3	0	1	2	4	0	1	4	2	0	6	2	0	0	0	0	0	1
GCF_003473625	2	0	2	0	2	2	9	2	1	0	1	25	0	0	1	1	0	0	1	0	0	1	0	1	2	0	4	0	1	0	0	6	0	1	2	5	0	1	4	2	0	1	2	0	0	0	0	0	1
GCF_003473725	2	0	2	0	2	2	12	2	2	0	1	20	1	0	0	1	0	0	2	0	0	1	0	1	2	0	4	0	1	0	0	3	0	2	1	4	0	1	4	2	0	5	2	0	0	0	0	0	1
GCF_003477415	2	0	2	0	2	2	9	2	1	0	1	15	1	0	0	1	0	0	2	0	0	1	0	1	2	0	4	0	1	0	0	2	0	2	2	4	0	1	4	2	0	4	2	0	0	0	0	0	1
GCF_003480775	2	0	2	1	2	2	8	2	1	0	1	23	0	0	0	0	0	0	2	0	0	1	0	1	2	0	4	0	1	0	0	3	0	2	2	4	0	1	4	2	0	3	2	0	0	0	0	0	1
GCF_003480825	2	0	2	0	2	2	9	2	1	0	1	25	0	0	1	1	0	0	1	0	0	1	0	1	3	0	4	0	1	0	0	5	0	1	2	4	0	1	4	2	0	5	2	0	0	0	0	0	1
GCF_003481105	2	0	2	1	2	2	8	2	1	0	1	23	0	0	1	1	0	0	2	0	0	1	0	1	3	0	4	0	1	0	0	5	0	1	2	4	0	1	4	2	0	3	2	0	0	0	0	0	1
GCF_003481805	2	0	2	0	2	2	9	2	1	0	1	23	0	0	1	1	0	0	1	0	0	1	0	1	2	0	4	0	1	0	0	6	0	1	2	5	0	1	4	2	0	3	2	0	0	0	0	0	1
GCF_008416325	2	0	2	0	3	2	9	2	1	0	1	18	0	0	1	0	0	0	1	0	0	1	0	1	4	0	4	0	1	0	0	1	0	1	1	4	0	1	4	2	0	2	2	0	0	0	0	0	1
GCF_013302355	2	0	2	0	3	2	9	2	2	0	1	22	0	0	0	0	0	1	2	0	0	1	0	1	4	0	4	0	1	0	0	2	0	1	1	4	0	1	4	2	0	8	2	0	0	0	0	0	1
GCF_013302445	2	0	2	0	3	2	9	2	2	0	1	22	0	0	0	0	0	1	2	0	0	1	0	1	4	0	4	0	1	0	0	2	0	1	1	4	0	1	4	2	0	5	2	0	0	0	0	0	1
GCF_013302455	2	0	2	0	3	2	8	2	1	0	1	19	0	0	1	0	0	0	2	0	0	1	0	1	4	0	4	0	1	0	0	0	0	2	2	4	0	1	4	2	0	7	1	0	0	0	0	0	1
GCF_013302465	2	0	2	0	3	2	11	2	1	0	1	23	2	0	0	0	0	0	1	0	0	1	0	1	4	0	4	0	1	0	0	2	0	2	1	4	0	1	4	2	0	3	2	0	0	0	0	0	1
GCF_013302475	2	0	2	0	2	2	11	2	0	0	1	16	1	0	0	1	0	0	2	0	0	1	0	1	2	0	4	0	1	0	0	2	0	2	2	4	0	1	4	2	0	3	2	0	0	0	0	0	1
GCF_013302525	2	0	2	0	2	2	9	2	1	0	1	16	1	0	0	1	0	0	2	0	0	1	0	1	2	0	3	0	1	0	0	3	0	2	1	4	0	1	4	2	0	6	2	0	0	0	0	0	1
GCF_013302545	2	0	2	0	3	2	8	2	1	0	1	19	0	0	1	0	0	0	2	0	0	1	0	1	4	0	4	0	1	0	0	0	0	2	2	4	0	1	4	2	0	7	1	0	0	0	0	0	1
GCF_013302555	2	0	2	0	3	2	8	2	1	0	1	19	0	0	1	0	0	0	2	0	0	1	0	1	4	0	4	0	1	0	0	0	0	2	2	4	0	1	4	2	0	7	1	0	0	0	0	0	1
GCF_013302565	2	0	2	0	3	2	8	2	1	0	1	19	0	0	1	0	0	0	2	0	0	1	0	1	4	0	4	0	1	0	0	0	0	2	2	4	0	1	4	2	0	7	1	0	0	0	0	0	1
GCF_013302595	2	0	2	0	2	2	9	2	1	0	1	24	0	0	1	0	0	0	1	0	0	1	0	1	2	0	3	0	1	0	0	3	0	1	1	4	0	1	4	2	0	5	2	0	0	0	0	0	1
GCF_013302605	2	0	2	0	2	2	9	2	1	0	1	24	0	0	1	0	0	0	1	0	0	1	0	1	2	0	3	0	1	0	0	3	0	1	1	4	0	1	4	2	0	5	2	0	0	0	0	0	1
GCF_013302645	2	0	2	0	2	2	10	2	1	0	1	16	1	0	0	1	0	0	2	0	0	1	1	1	3	0	3	0	1	0	0	4	0	2	2	4	0	1	4	2	0	3	2	0	0	0	0	0	1
GCF_013302665	2	0	2	0	2	2	10	2	1	0	1	16	1	0	0	1	0	0	2	0	0	1	1	1	3	0	3	0	1	0	0	4	0	2	2	4	0	1	4	2	0	3	2	0	0	0	0	0	1
GCF_013302675	2	0	2	0	2	2	7	2	2	0	1	19	0	0	1	0	0	0	2	0	0	1	0	1	3	0	4	0	1	0	0	2	0	1	1	4	0	1	4	2	1	4	2	0	0	0	0	0	1
GCF_013302685	2	0	2	0	2	2	10	2	1	0	1	16	1	0	0	1	0	0	2	0	0	1	1	1	3	0	3	0	1	0	0	4	0	2	2	4	0	1	4	2	0	3	2	0	0	0	0	0	1
GCF_013302715	2	0	2	0	3	2	10	2	2	0	1	22	0	0	1	0	0	0	2	0	0	1	0	1	4	0	3	0	1	0	0	0	0	1	1	4	0	1	4	2	0	2	2	0	0	0	0	0	1
GCF_013302745	2	0	2	0	2	2	12	2	2	0	1	21	0	0	1	0	0	0	2	0	0	1	0	1	2	0	4	0	1	0	0	2	0	1	1	4	0	1	4	2	0	2	2	0	0	0	0	0	1
GCF_013302755	2	0	2	0	3	2	10	2	2	0	1	22	0	0	1	0	0	0	2	0	0	1	0	1	4	0	3	0	1	0	0	0	0	1	1	4	0	1	4	2	0	2	2	0	0	0	0	0	1
GCF_013302785	2	0	2	0	2	2	12	2	2	0	1	21	0	0	1	0	0	0	2	0	0	1	0	1	2	0	4	0	1	0	0	2	0	1	1	4	0	1	4	2	0	2	2	0	0	0	0	0	1
GCF_013302795	2	0	2	0	3	2	10	2	2	0	1	22	0	0	1	0	0	0	2	0	0	1	0	1	4	0	3	0	1	0	0	0	0	1	1	4	0	1	4	2	0	3	2	0	0	0	0	0	1
GCF_013302815	2	0	2	0	3	2	10	2	2	0	1	22	0	0	1	0	0	0	2	0	0	1	0	1	4	0	3	0	1	0	0	0	0	1	1	4	0	1	4	2	0	2	2	0	0	0	0	0	1
GCF_013302845	2	0	2	0	3	2	8	2	1	0	1	25	1	0	0	1	0	0	2	0	0	1	0	1	4	0	4	0	1	0	0	3	0	1	1	4	0	1	4	2	0	5	2	0	0	0	0	0	1
GCF_013302855	2	0	2	0	3	2	8	2	1	0	1	25	1	0	0	1	0	0	2	0	0	1	0	1	4	0	4	0	1	0	0	3	0	1	1	4	0	1	3	2	0	6	2	0	0	0	0	0	1
GCF_013303175	2	0	2	0	3	2	8	2	1	0	1	25	1	0	0	1	0	0	2	0	0	1	0	1	4	0	4	0	1	0	0	3	0	1	1	4	0	1	3	2	0	6	2	0	0	0	0	0	1
GCF_013303185	2	0	2	0	2	2	9	2	1	0	1	21	1	0	0	0	0	0	2	0	0	1	0	1	2	0	4	0	1	0	0	2	0	1	2	4	0	1	4	2	0	2	2	0	0	0	0	0	1
GCF_013303225	2	0	2	0	3	2	8	2	1	0	1	19	0	0	1	0	0	0	2	0	0	1	0	1	4	0	4	0	1	0	0	0	0	2	2	4	0	1	4	2	0	5	1	0	0	0	0	0	1
GCF_013304505	2	0	2	0	2	2	7	2	2	0	1	20	0	0	1	0	0	1	2	0	0	1	0	1	2	0	4	0	1	0	0	2	0	1	1	2	0	1	4	2	0	1	2	0	0	0	0	0	1
GCF_013304555	2	0	2	0	3	2	8	2	1	0	1	19	0	0	1	0	0	0	2	0	0	1	0	1	4	0	4	0	1	0	0	0	0	2	2	4	0	1	4	2	0	7	1	0	0	0	0	0	1
GCF_015554695	2	0	2	0	3	2	12	2	1	0	1	22	0	0	1	0	0	0	1	0	0	1	0	1	4	0	2	0	1	0	0	3	0	1	1	4	0	1	4	2	0	6	2	0	0	0	0	0	1
GCF_017776395	2	0	2	0	2	2	9	2	2	0	1	21	0	0	0	1	0	0	1	0	0	1	0	1	2	0	4	0	1	0	0	3	0	1	1	4	0	1	4	2	0	3	2	0	0	0	0	0	1
GCF_017776445	2	0	2	0	2	2	9	2	2	0	1	21	0	0	0	1	0	0	1	0	0	1	0	1	2	0	4	0	1	0	0	3	0	1	1	4	0	1	4	2	0	3	2	0	0	0	0	0	1
GCF_017776475	2	0	2	0	2	2	10	2	1	0	1	21	0	0	0	0	0	0	1	0	0	1	0	1	2	0	4	0	1	0	0	1	0	2	2	4	0	1	4	2	0	3	2	0	0	0	0	0	1
GCF_018786105	2	1	2	0	2	2	13	2	1	0	1	18	0	0	1	0	0	0	1	0	0	1	0	1	2	0	2	0	1	0	0	2	0	2	1	4	0	1	4	2	0	5	2	0	0	0	0	0	1
GCF_018786145	2	1	2	0	2	2	13	2	1	0	1	16	0	0	0	0	0	0	1	0	0	1	0	1	2	0	4	0	1	0	0	1	0	1	1	4	0	1	4	2	0	4	2	0	0	0	0	0	1
GCF_902388025	2	0	2	0	2	2	9	2	1	0	1	18	0	0	1	0	0	0	1	0	0	1	0	1	2	0	4	0	1	0	0	3	0	1	2	4	0	1	4	2	0	6	2	0	0	0	0	0	1
SRR13592713	2	1	2	1	3	2	11	2	1	0	1	18	0	0	0	0	0	0	2	0	0	1	0	2	2	0	4	0	0	0	0	5	0	0	1	4	0	1	4	2	0	4	2	0	0	0	0	0	1
SRR13592785	2	0	1	0	3	2	10	3	1	0	1	21	0	0	0	0	0	0	2	0	0	1	0	1	3	0	2	0	1	0	0	2	0	1	1	4	0	1	4	2	0	4	2	0	0	0	0	0	1
SRR13592839	2	0	2	0	3	2	10	3	1	0	1	22	0	0	0	0	0	0	2	0	0	1	0	1	4	0	4	0	1	0	0	2	0	1	1	4	0	1	3	2	0	4	1	0	0	0	0	0	1
SRR18440051	2	0	2	1	2	2	12	2	1	0	1	20	0	0	0	0	0	0	2	0	0	1	0	1	2	0	4	0	1	0	0	4	0	2	1	4	0	1	4	2	0	2	2	0	0	0	0	0	1
SRR18440091	2	0	2	0	3	2	11	3	1	0	1	24	0	0	0	0	0	0	0	0	0	1	0	1	4	0	3	0	1	0	0	5	0	1	1	4	0	1	4	2	0	6	2	0	0	0	0	0	1
SRR18440093	2	0	2	0	2	2	13	4	1	0	1	23	0	0	0	0	0	0	1	0	0	1	0	1	4	0	4	0	1	0	0	5	0	1	1	4	0	1	4	2	0	7	2	0	0	0	0	0	1
SRR18440101	2	0	2	0	3	2	12	2	1	0	1	24	0	0	0	0	0	0	1	0	0	1	0	1	4	0	4	0	1	0	0	5	0	1	1	4	0	1	4	2	0	7	2	0	0	0	0	0	1
GCA_003434455	2	0	2	0	2	1	4	1	0	0	1	14	0	0	0	0	0	0	1	0	1	1	0	1	3	0	0	0	1	1	0	4	0	1	1	4	0	1	3	3	0	0	0	2	0	0	0	0	0
GCA_018364275	2	0	2	0	2	1	7	1	0	0	1	10	0	0	0	0	0	0	1	1	1	1	0	1	3	0	0	0	1	2	1	4	0	1	3	5	0	2	2	4	0	1	0	1	0	0	0	0	0
GCA_910574135	2	1	2	0	2	1	6	1	0	0	1	16	0	0	0	0	0	0	1	0	1	1	0	1	3	0	0	0	1	1	0	4	0	1	1	4	0	1	3	3	0	0	0	2	0	0	0	0	0
GCA_910574775	2	1	2	0	2	1	6	1	0	0	1	16	0	0	0	0	0	0	1	0	1	1	0	1	3	0	0	0	1	1	0	4	0	1	1	4	0	1	3	3	0	0	0	2	0	0	0	0	0
GCA_910574945	2	1	2	0	2	1	6	1	0	0	1	16	0	0	0	0	0	0	1	0	1	1	0	1	3	0	0	0	1	1	0	4	0	1	1	4	0	1	3	3	0	0	0	2	0	0	0	0	0
GCA_910575065	2	1	2	0	2	1	6	1	0	0	1	16	0	0	0	0	0	0	1	0	1	1	0	1	3	0	0	0	1	1	0	4	0	1	1	4	0	1	3	3	0	0	0	2	0	0	0	0	0
GCA_910575135	2	1	2	0	2	1	6	1	0	0	1	16	0	0	0	0	0	0	1	0	1	1	0	1	3	0	0	0	1	1	0	4	0	1	1	4	0	1	3	3	0	0	0	2	0	0	0	0	0
GCF_000508985	2	0	2	0	2	1	6	1	0	0	1	12	0	0	0	0	0	0	3	0	1	1	0	1	4	0	0	0	1	1	1	4	0	1	3	5	0	2	3	3	0	2	0	2	0	0	0	0	0
GCF_002270485	2	0	2	0	2	1	6	1	0	0	1	12	0	0	0	0	0	0	2	0	1	1	0	1	4	0	0	0	1	1	1	4	0	1	3	5	0	2	3	3	0	0	0	2	0	0	0	0	0
GCF_014290215	2	0	2	0	2	1	6	1	0	0	1	12	0	0	0	0	0	0	2	0	1	1	0	1	4	0	0	0	1	1	1	4	0	1	3	5	0	2	3	3	0	1	0	2	0	0	0	0	0
GCF_902362655	2	1	2	0	2	1	6	1	0	0	1	16	0	0	0	0	0	0	1	0	1	1	0	1	3	0	0	0	1	1	0	4	0	1	1	4	0	1	3	3	0	0	0	2	0	0	0	0	0
GCF_005280655	2	0	2	0	2	1	5	1	0	0	1	15	0	0	0	0	0	0	2	0	1	1	0	1	3	0	0	0	1	0	0	2	0	1	1	1	0	1	5	4	0	1	0	1	0	1	0	0	1
GCA_018381315	2	0	2	0	2	1	5	1	0	0	1	13	0	0	0	0	0	1	1	1	1	1	0	1	3	0	0	0	1	1	0	3	1	1	2	1	0	1	4	4	0	0	0	1	0	1	0	1	1
GCF_018918155	2	0	2	0	2	2	8	2	1	0	1	11	0	0	1	0	0	1	2	0	0	1	0	1	2	0	1	0	1	0	0	3	0	1	3	1	1	2	3	2	0	0	2	0	0	0	0	0	1
GCA_900066705	2	0	2	0	2	2	8	2	2	0	1	21	0	0	0	0	0	1	1	0	0	1	0	1	2	0	0	0	1	0	0	0	0	1	2	4	0	1	3	2	1	4	0	0	0	0	0	0	1
GCF_902362875	2	0	2	0	2	2	8	2	2	0	1	21	0	0	0	0	0	1	1	0	0	1	0	1	2	0	0	0	1	0	0	0	0	1	2	4	0	1	3	2	1	4	0	0	0	0	0	0	1
[truncated: 29 more columns]
